# Supplementary material for: Training and expertise in undertaking assisted vaginal delivery (AVD): a mixed methods systematic review of practitioners views and experiences
Source: Reprod Health. 2021 May 5;18:92. doi: 10.1186/s12978-021-01146-3 (PMC8097768; doi:10.1186/s12978-021-01146-3)
Supplement: Supplementary file 2 — Additional file 2. QA. [file 12978_2021_1146_MOESM2_ESM.xlsx]

## Sheet: Study characteristics
Study characteristics
Author & date	Title	Resource setting	Country	Setting	Population	Participants	Design	Methods	QA grade (following consensus)	Notes
Al Wattar et al, 2017	Training on Kielland’s forceps: A survey of trainees’ opinions	HIC	England	Regional (not national)	Specialist trainee obstetricians	87/172 particiapted that were eligible	Quantitative	Cross-sectional survey	C
Alexander et al, 2001	An evaluation by focus group and survey of a course for Midwifery Ventouse Practitioners	HIC	England	National	Midwives who had completed ventouse advanced training	n=8 focus group n=18 survey (100% response rate)	Mixed methods	Focus group followed by survey	B
Bahl et al, 2008*	Qualitative analysis by interviews and video recordings to establish the components of a skilled low-cavity non-rotational vacuum delivery	HIC	UK	Two university teaching hospitals: Dundee & Bristol	Obstetricians and midwives	n=10 obstetricians, n=8 midwives	Qualitative	Interviews, vignettes, video recordings	A/B	Same data set different research questions/focus
Bahl et al, 2010*	Non-technical skills for obstetricians conducting forceps and vacuum deliveries: qualitative analysis by interviews and video recordings	HIC	UK	Two university teaching hospitals: Dundee & Bristol	Obstetricians and midwives	n=10 obstetricians, n=8 midwives	Qualitative	Interviews, vignettes, video recordings	A/B	Same data set different research questions/focus
Bahl et al, 2013*	Qualitative analysis by interviews and video recordings to establish the components of a skilled rotational forceps delivery	HIC	UK	Two university teaching hospitals: Dundee & Bristol	Obstetricians and midwives	n=10 obstetricians, n=8 midwives	Qualitative	Interviews, vignettes, video recordings	A/B	Same data set different research questions/focus
Bahl et al, 2013*	Decision-making in operative vaginal delivery: when to intervene, where to deliver and which instrument to use? Qualitative analysis of expert clinical practice	HIC	UK	Two university teaching hospitals: Dundee & Bristol	Obstetricians and midwives	n=10 obstetricians, n=8 midwives	Qualitative	Interviews, vignettes, video recordings	A/B	Same data set different research questions/focus
Biringer et al, 2019	Enhanced skills training in family medicine maternity care: Cross-sectional study of graduates’ experiences	HIC	Canada	National	Graduates of family medicine enhanced skills programs (2004-2014)	87/233 particiapted that were eligible	Quantitative	Cross-sectional questionnaire.	C
Bofill et al, 1996a	Forceps and vacuum delivery: A survey of North American residency programs	HIC	US	National	Residents (trainee O&G)	210/291 particiapted that were eligible	Quantitative	Purposive survey	C/D
Bofill et al, 1996b	Operative Vaginal Delivery: A Survey of Fellows of ACOG	HIC	US	National	Fellow obstetricans	597/1600	Quantitative	Randomised survey	C/D
Chinnoock et al, 2009	An anonymous survey of registrar training in the use of Kjelland’s forceps in Australia	HIC	Australia	National	Registrar obstetricians (trainee)	197/303 particiapted that were eligible	Quantitative	Purposive survey	C/D	Stratified response rates to the survey by years in training.
Crosby et al, 2017	An international assessment of trainee experience, confidence, and comfort in operative vaginal delivery	HIC	Ireland & Canada	International comparison	Trainee obstetricians	31/56 eligible Canadian trainees, 21/48 eligible Irish trainees	Quantitative	Purposive survey	C/D	International comparison across two countries
Devjee, 2015	A survey of health professionals on the current use of forceps / ventouse and skills training for operative vaginal delivery	UMIC	South Africa	Provincial	Healthcare workers (includes Interns /Medical Officers/ Community service officers /Registrars /Specialists)	197/250 (30 excluded for incompleteness) n=15 Interns, n= 71 medical officers, n=29 community service officers, n=25 registrars, n=15 specialists	Quantitative	Purposive survey	C/D	Unclear the differences between the staff surveyed.
Eichelberger et al, 2015	Training needs in operative obstetrics for maternal-fetal medicine fellows	HIC	US	Regional (not national)	First year maternal-fetal medicine (MFM) fellows	86/100 particiapted that were eligible	Quantitative	Purposive survey	C
Evans et al, 2009	Where there is no obstetrician – increasing capacity for emergency obstetric care in rural India: An evaluation of a pilot program to train general doctors	LMI	India	Two sites Surat (Gujarat) and Jaipur (Rajasthan)	Medical officers	n=17	Qualitative	Pilot study evaluation: program documents, facility observation, data abstraction at the facilities, and from semi-structured interviews with key informants (program and government staff, regional and international experts, trainees and trainers	B/C
Fauveau, 2009	Is vacuum extraction still known, taught and practiced? A worldwide KAP survey	Low- middle	International study across Sub-Saharan Africa, Latin America and Caribbean Asia, the Pacific, Arab States, and Middle East Central Asia	International	Obstetricians, midwives, or public health experts specializing in maternal health	111/121 countries investigated	Quantitative	Rapid Knowledge—Attitude—Practice (KAP) survey	D
Friedman et al, 2020	Resident Attitudes Towards Caesarean Delivery in Canadian Obstetrics and Gynaecology Residency Programs	HIC	Canada	National	Residents (trainee O&G)	160/501 particiapted that were eligible	Quantitative	Cross-sectional purposive survey with open text option	B
Hamza et al, 2020	Vaginal operative delivery in Germany: a national survey about experience and self-reported competency	HIC	Germany	National	Residents (trainee), specialists and consultants	n=653	Quantitative	Survey	B
Hankins et al, 1999	Forceps and vacuum delivery: Expectations of residency and fellowship training program directors	HIC	North America	National	Residents (trainee) and fellows	219/354	Quantitative	Purposive survey	C
Healy& Laufe, 1985	Survey of obstetric forceps training in North America 1981	HIC	North America	National residency programs	Chairmen of programs	108/144 particiapted that were eligible	Quantitative	Purposive survey	C
Hodges et al, 2015**	Learning from Experience: Development of a Cognitive Task-List to Assess the Second Stage of Labour for Operative Delivery	HIC	Canada	Three large teaching hospitals in Toronto	Obstetricians identified as skilled	n=20	Qualitative	Vignettes, video recordings, interviews, Delphi method	B/C	The participants were identified via anonymous questionnaires sent to nurse/midwifery staff who identified the most skilled obstetrician(s) in their opinion
Powell et al, 2007	Vacuum and forceps training in residency: experience and self-reported competency	HIC	US	National	Chief residents (senior trainees)	n=238 (20% of eligible participants) in first survey, n=269 (23% of eligible participants) in second survey	Quantitative	Purposive survey repeated 1 year later due to low response rate in survey1	C
Ramphul et al, 2012	Strategies to enhance assessment of the fetal head position before instrumental delivery: a survey of obstetric practice in the United Kingdom and Ireland	HIC	UK & Ireland	International comparison	Obstetricians working in CLUs	323/423 particiapted that were eligible	Quantitative	Purposive survey with open text option	B
Robson & Pridmore, 1999	Have Kielland Forceps Reached Their ‘Use By’ Date?	HIC	Australia	One state (South Australia)	Obstetricans	23/29 particiapted that were eligible	Quantitative	Purposive survey	D	Information not directly related to the RQ’s was not included. (authors first analysed the change in the use of kiellands forceps at one hospital (not relevant to the RQ) and then surveyed obstetricians (was relevant to the RQ)
Rose et al, 2019	Forceps-assisted vaginal delivery: the landscape of obstetrics and gynecology resident training	HIC	US	National	Residents (trainees)	434/5061 particiapted that were eligible	Quantitative	Purposive survey	C
Sánchez del Hierro et al, 2014	Are recent graduates enough prepared to perform obstetric skills in their rural and compulsory year? A study from Ecuador	UMIC	Ecuador	Rural health centres in Southern Ecuador	Recently graduated medical doctors during their complusory year of rural practice	90/92 participated that were elgible	Quantitative	Purposive survey	B
Sarangapani et al, 2018	Video-Based Teaching in Patient and Instrument Selection for Operative Vaginal Deliveries	HIC	Canada	One university site	Residents (trainees)	25/31 participated that were eligible-qualitative arm	MM overall, but qual data only to be used	Focus groups following training session	B	This is a MM pre/post test survey and qual follow up. Focus group data only to be used.
Saunier et al, 2015	French residents' training in instrumental deliveries: A national survey	HIC	France	National	Residents (1st years were excluded)	263/758 participated that were eligible	Quantitative	Purposive survey	C/D
Simpson et al, 2015**	Learning From Experience: Development of a Cognitive Task List to Perform a Safe and Successful Non-Rotational Forceps Delivery	HIC	Canada	Three large teaching hospitals in Toronto	Obstetricians identified as skilled	n=17	Qualitative	Vignettes, video recording analysis	B/C	is follow-up study see Hodges et a
Smith, 1991	GP trainees' views on hospital obstetric vocational training	HIC	UK	National	General practitioner trainees	765/1019 participated that were eligible	Quantitative	Randomised survey	C/D
Tang et al, 2012	Impact of introducing consultant resident on-call in a District General Hospital	HIC	England	One hospital site	Consultants, junior trainees and midwives	n=17 (unclear how many of each professional group)	Mixed methods	Retrospective study and interviews	C/D
Wilson & Casson, 1990	Babes in the Woods: Teaching the Use of the Vacuum Extractor	HIC	Canada	One hospital site	Family physicians	n=23	Quantitative	Retrospective audit and survey (survey data to be used)	C
*same study different research questions reported in the separate publications
**same study different research questions reported in the separate publications

## Sheet: QA QUAL
Author (year)	Aims clear?	Participants appropriate for question ?	Design appropriate for aims and theoretical perspective?	Methods appropriate for design?	Sample size & sampling justified?	Does the data analysis fit with the chosen methodology?	Reflexivity present?	Study ethical	Do the data presented justify the findings?	Is the context described sufficiently?	Is there sufficient evidence of rigour ?	Include?	Grade
Bahl et al, 2008, 2010, 2013a, 2013b	Yes clear throughout all 4 papers	Yes	Yes but no theoretical position provided	Yes	Yes	Yes	No	Yes	Yes	Yes	Yes	Yes	A/B
Evans et al, 2009	Yes	Yes	Yes but no theoretical position provided	Yes	Yes	Yes but brief info provided	No	Not reported	Yes	Yes	Yes	Yes	B/C
Hodges et al, 2015 AND Simpson et al, 2015	Yes	Yes	Yes but no theoretical position provided	Yes	Sample size appropriate but size or sampling not justified.	Analysis appropriate but brief info provided	No	Yes	Yes	Yes	Yes	Yes	B/C

## Sheet: QA QUANT
	Research question and study design				Validity and reliability		Format					Instructions			Piloting			Sampling		Distribution, administration and response				Coding and analysis			Results			Conclusions and discussion
Author & year	What information did the researchers seek to obtain?	Was a questionnaire the most appropriate method and if not, what design might have been more appropriate?	Were there any existing measures (questionnaires) that the researchers could have used? If so, why was a new one developed and was this justified?	Were the views of consumers sought about the design, distribution, and administration of the questionnaire?	What claims for validity have been made, and are they justified? (In other words, what evidence is there that the instrument measures what it sets out to measure?)	What claims for reliability have been made, and are they justified? (In other words, what evidence is there that the instrument provides stable responses over time and between researchers?)	Was the title of the questionnaire appropriate and if not, what were its limitations?	What format did the questionnaire take, and were open and closed questions used appropriately?	Were easy, non-threatening questions placed at the beginning of the measure and sensitive ones near the end?	Was the questionnaire kept as brief as the study allowed?	Did the questions make sense, and could the participants in the sample understand them? Were any questions ambiguous or overly complicated?	Did the questionnaire contain adequate instructions for completion—eg example answers, or an explanation of whether a ticked or written response was required?	Were participants told how to return the questionnaire once completed?	Did the questionnaire contain an explanation of the research, a summary of what would happen to the data, and a thank you message?	Was the questionnaire adequately piloted in terms of the method and means of administration, on people who were representative of the study population?	How was the piloting exercise undertaken—what details are given?	In what ways was the definitive instrument changed as a result of piloting?	What was the sampling frame for the definitive study and was it sufficiently large and representative?	Was the instrument suitable for all participants and potential participants? In particular, did it take account of the likely range of physical/mental/cognitive abilities, language/literacy, understanding of numbers/scaling, and perceived threat of questions or questioner?	How was the questionnaire distributed?	How was the questionnaire administered?	Were the response rates reported fully, including details of participants who were unsuitable for the research or refused to take part?	Have any potential response biases been discussed?	What sort of analysis was carried out and was this appropriate? (eg correct statistical tests for quantitative answers, qualitative analysis for open ended questions)	What measures were in place to maintain the accuracy of the data, and were these adequate?	Is there any evidence of data dredging—that is, analyses that were not hypothesis driven?	What were the results and were all relevant data reported?	Are quantitative results definitive (significant), and are relevant non-significant results also reported?	Have qualitative results been adequately interpreted (e.g. using an explicit theoretical framework), and have any quotes been properly justified and contextualised?	Have the researchers drawn an appropriate link between the data and their conclusions?	Have the findings been placed within the wider body of knowledge in the field (eg via a comprehensive literature review), and are any recommendations justified?	Include?	Grade
Al Wattar et al, 2017	To capture the views and assess training opportunities for specialist O&G trainees on the use of Kielland’s forceps	Appropriate	Unclear	Yes a pilot was conducted	Asserted face and content validity.	No claims made	Yes	Closed and open, but open text responses not analysed	n/a	Yes	Appropriate questions	Yes	Yes	Not reported	Yes	Some details i.e. carried out via internal research team	Not reported	Appropriate- it was a purposive targeted survey	N/a	Postal and online	Paper and online	Yes	Not reported	Yes- descriptive stats used	Not reported	No	Yes	Not reported	No- they did not analyse the qual data	Yes and cite its limitations i.e. survey only accounted for one region in the UK	Yes	Yes	C
Biringer et al, 2019	To describe the experiences of participants in Canadian family medicine maternity care enhanced skills programs: their current practice situation with respect to maternity care; the reasons they pursued enhanced maternity care training; and their perceptions of competencies attained during the program.	Appropriate but qualitative design would have generated richer findings	Yes and justified: A questionnaire was developed based on a literature review, existing questionnaires relating to maternity care training, and the research team’s question	Yes a pilot was conducted	Content and context validity claimed and evidenced by pilot testing	No claims made	Not reported	Closed	n/a	Yes	Appropriate questions	Not reported	Yes	Not reported	Yes	With past graduates-some detail provided	Not reported	Appropriate- it was a purposive targeted survey	N/a	Postal and online	Paper and online	Yes	Yes RE the 44% response rate	Yes- descriptive stats used	Not reported	No	Yes	Not reported	N/a	Yes	Yes	Yes	B/C
Bofill et al, 1996a	To document resident instruction in operative delivery	Yes	Not reported	Not reported	Face and content validity demonstrated but not specifically reported.	Not reported	Yes	Closed and a vignette	Unclear	Yes	Unclear as q's not fully reported	Not reported	Yes	Not reported	Not reported	Not reported	n/a	Appropriate- it was a purposive targeted survey	n/a	Postal	Paper	Yes	Yes due to the number of programs that did not participate	Yes	Not reported	No	Yes	Not reported	n/a	Yes	Yes	Yes	C/D
Bofill et al, 1996b	To document operative vaginal delivery rates of ACOG Fellows and to stratify practice patterns with regard to mid-pelvic delivery and deep transverse arrest by the time elapsed since residency.	Yes	Not reported	Not reported	Face and content validity demonstrated but not specifically reported.	Not reported	Yes	Closed and a vignette	Unclear	Yes	Unclear as q's not fully reported	Yes	Yes	Not reported	Not reported	Not reported	N/a	Appropriate-randomised sample from population	N/a	Postal	Paper	Yes	Yes due to the low response rate (37%)	Yes-descriptive statistics	Not reported	No	Yes	Not reported	n/a	Yes	Yes	Yes	C/D
Chinnoock et al, 2009	we set out to quantify the training provided in rotational forceps delivery to the current cohort of registrars.	Yes	Not reported	Not reported	Face and content validity demonstrated but not specifically reported.	Not reported	Yes	Closed	n/a	Yes	Appropriate questions	Yes	Yes	Yes2/3	Not reported	Not reported	n/a	Appropriate- it was a purposive targeted survey	n/a	Postal	Paper	Yes	Yes	Not reported	Not reported	No	Yes	Not reported	n/a	Yes	Yes	Yes	C/D
Crosby et al, 2017	The aim of this study was to assess Irish and Canadian obstetricians in training (‘‘trainees’’) experience, conﬁdence, and comfort in performing operative vaginal delivery (OVD).	Yes	Not reported	Not reported	Face and content validity demonstrated but not specifically reported.	Not reported	Yes	Closed	n/a	Yes	Appropriate questions	Yes	Yes	Not reported	Not reported	Not reported	n/a	Appropriate-it was purposive targeted survey	n/a	Online	Online	Yes	Little consideration	Not reported	Not reported	No	Yes	Yes	n/a	Yes	Yes	Yes	C/D
Devjee, 2015	The current study aimed to assess on the use of forceps / ventouse and skills training for operative vaginal delivery by health care professionals	Yes	Not reported	Not reported	Face and content validity demonstrated but not specifically reported.	Not reported	Yes	Closed	n/a	Yes	Appropriate questions	Not reported, inferred	Collected by researcher	Not reported	Not reported	Not reported	n/a	Appropriate-it was purposive targeted survey	n/a	In person	Paper	Yes	Not reported	Not reported	Not reported	No	Yes	Not reported	n/a	Yes	yes	Yes	C/D
Eichelberger et al, 2015	To define residual operative obstetric training needs for first-year maternal-fetal medicine (MFM) fellows	Yes	Not reported	Not reported	Face and content validity demonstrated but not specifically reported.	Not reported	Yes	Closed	n/a	Yes	Appropriate questions	Not reported	Yes	Not reported	Not reported	Not reported	n/a	Appropriate-it was purposive targeted survey	n/a	Online	Online	Yes	Yes	Yes-descriptive statistics & logistic regression	Not reported	No	Yes	Yes	n/a	Yes	Yes	Yes	C
Fauveau, 2009	Is vacuum extraction–the method of first choice for assisting vaginal delivery in case of prolonged labor–losing ground in the developing world? And if it is, why?	Yes	Yes and justified a modified KAP survey	Not reported	Specifically not claimed	Not reported	Yes	Closed	n/a	Yes	Appropriate questions	Not reported	Not reported	Not reported	Not reported	Not reported	n/a	Unclear	n/a	In person	Not reported	Yes	Not reported	Not reported	Not reported	No	Unclear	Not reported	n/a	Unclear	Yes	Yes	D
Friedman et al, 2020	To explore the attitudes of O&G residents towards interventions that influence c-section rate	Yes	Not reported	Not reported	Face and content validity demonstrated but not specifically reported.	Yes-likert scale	Yes	Closed and open	n/a	Yes	Appropriate questions	Yes	Yes	Not reported	Yes	n=2 residents out of the research team pilot tested and reviewed the q's	Two q's were removed following the pilot	Appropriate-it was purposive targeted survey	n/a	Online	Online	Yes	Not reported	Yes-descriptive as the response rate did not allow for the planned regression analysis	Not reported	No	Yes	Signifcance not achieved but this was reported clearly.	Yes	Yes	Yes	Yes	A/B
Hamza et al, 2020	To determine German obstetricians’ self-perceived experience with vacuum and forceps deliveries.	Yes	Yes: used a validated survey from a previous study with minor modifications described/justified.	Not reported	Face and content validity demonstrated but not specifically reported.	Unclear	Yes	Closed	n/a	Yes	Appropriate questions	Not reported	Not reported	Not reported	No but had been used in a previous study	n/a	n/a	Appropriate- it was a purposive targeted survey	n/a	Online	Online	Yes	Yes	Yes-descriptive statistics carried out	Missing responses were not replaced.	No	Yes	Yes	n/a	Yes	Yes	Yes	B
Hankins et al, 1999	The objective of this study is to compare current forceps training practices in North American obstetrical residency training programs with that in maternal- fetal medicine fellowship programs.	Yes	Not reported	Not reported	Face and content validity demonstrated but not specifically reported.	Unclear	Yes	Closed	n/a	Yes	Unclear as q's not fully reported	Not reported	Yes	Yes2/3	Not reported	Not reported	n/a	Appropriate-it was purposive targeted survey	N/a	Postal	Paper	Yes	Some consideration	Yes	Not reported	No	Yes	Yes	n/a	Yes	Yes	Yes	C
Healy& Laufe, 1985	To survey residency training and the current use of forceps in 1981	Yes	Not reported	Not reported	Face and content validity demonstrated but not specifically reported.	Unclear	Yes	Closed	n/a	Yes	Yes	Not reported	Not reported	Not reported	Not reported	Not reported	n/a	Appropriate-it was purposive targeted survey	n/a	Postal	Paper	Yes	Not reported	Yes-descriptive statistics	Not reported	No	Yes	Yes	n/a	Yes	Yes	Yes	C
Powell et al, 2007	Determine chief residents’ experience with vacuum and forceps deliveries and self-perceived competencies with the procedures	Yes	Not reported	Not reported	Face and content validity demonstrated but not specifically reported.	Not reported	Yes	Closed	n/a	Yes	Unclear as q's not fully reported	Not reported	Yes	Not reported	Not reported	Not reported	n/a	Appropriate-it was purposive targeted survey	n/a	Postal in the first instance but online follow-up	Paper in the first instance then follow up online	Yes	Yes	Unclear-statistical tests stated suggest hypothesis testing but the results/discussion did not relate to this.	Not reported	No	Unclear	Unclear	n/a	Unclear	Yes	Yes	C/D	this study is problematic because they appeared to initial be asking to examine the difference between community and hospital based residency training. However, due to the low response in the first survey, they conducted a 2nd survey 12 months later -which makes the results very difficult to follow.
Ramphul et al, 2012	To establish the current obstetricians practice with regard to the assessment of women in labour prior to an instrumental delivery	Yes	Not reported	Not reported	Face and content validity demonstrated but not specifically reported.	Unclear	Yes	Closed with open text boxes	n/a	Yes	Appropriate questions	Not reported	Yes	Not reported	Yes	Vague details given but was piloted with cons obs and registrars	Not reported	Appropriate-it was purposive targeted survey	n/a	Postal	Paper	Yes	Not reported	Yes-descriptive statistics	Not reported	No	Yes	Yes	No-they provided the open text comments but did not analyse them	Yes	Yes	Yes	B/C
Robson & Pridmore, 1999	To survey registrars to determine their use of Keillands forceps	Yes	Not reported	Not reported	Not reported	Not reported	Yes	Closed	n/a	Yes	Unclear as q's not fully reported	Not reported	Not reported	Not reported	Not reported	Not reported	n/a	Appropriate-it was purposive targeted survey	n/a	Postal inferred	Paper inferred	Yes	Not reported	Not reported? Descriptive	Not reported	No	Unclear	Not reported	n/a	Unclear	Yes	Yes	D
Rose et al, 2019	The objective of this study was to determine the current landscape of forcepsassisted vaginal delivery (FAVD) training in the USA (US) amongst obstetrics and gynecology (OB/GYN) residents.	Yes	Not reported	Not reported	Face and content validity demonstrated but not specifically reported.	Not reported	Yes	Closed	n/a	yes	Appropriate questions	Yes	Yes	Yes	Not reported	Not reported	n/a	Appropriate-it was purposive targeted survey	n/a	Online	Online	Yes	Some consideration	Yes appropriate statistical testing	Not reported	No	Yes	Yes	n/a	yes	yes	yes	C/D
Sánchez del Hierro et al, 2014	The aim of this studywasto assessthe possible mismatch of obstetrical skills between the training offered inEcuadorian medical schoolsand the tasks required forcompulsory rural service.	Yes	Not reported	Not reported	Face and content validity demonstrated but not specifically reported.	Not reported	Yes	Closed	n/a	Yes	Appropriate questions	Not reported	Yes	Not reported	Not reported	Not reported	n/a	Appropriate-it was purposive targeted survey	n/a	Online	Online	Yes	Yes	Yes-descriptive statistics	Not reported	No	Yes	Yes	n/a	Yes	yes	Yes	B
Saunier et al, 2015	To evaluate the training of gynecology-obstetrics interns in instrumental delivery at the national level in 2015	Yes	Not reported	Not reported	Face and content validity demonstrated but not specifically reported.	Not reported	Yes	Closed	n/a	Yes	Appropriate questions	Not reported	Not reported	Not reported	Not reported	Not reported	n/a	Appropriate-it was purposive targeted survey	n/a	Not reported	Not reported	Yes	Not reported	?	Not reported	No	Yes	Yes	n/a	yes	yes	yes	C
Smith, 1991	To examine the content of hospital obstetric vocational training for general practice, the beliefs of general practitioner trainees about this training, and theirperceived competence atpractical obstetric procedures and the effect oftraining	Yes	Not reported	Not reported	Face and content validity demonstrated but not specifically reported.	Not reported	Yes	Closed	n/a	Yes	Appropriate questions	Not reported	Not reported	Not reported	Not reported	Not reported	n/a	Appropriate-it was purposive targeted survey	n/a	Postal	Paper	Yes	Not reported	?	Not reported	No		Yes	n/a	Yes	Yes	Yes	C/D
Wilson & Casson, 1990	A questionnaire was administered to all family physicians practising obstetrics at the hospital after the introduction of the vacuum extractor.	Yes	Not reported	Not reported	Stated criterion validty 'excellent' evidence not provided	Not reported	Yes	Closed with open option	n/a	Yes	Appropriate questions	Not reported	Not reported	Not reported	Not reported	Not reported	n/a	Appropriate-it was purposive targeted survey	n/a	Postal/phone	Paper	Yes	Not reported	Not reported but descriptive inferred	Not reported	No	Yes	N/a	n/a	Yes	Yes	Yes	C	note the survey was secondary to the original study where the vacuum had been introduced hence possible weaker reporting.

## Sheet: QA MM
Author & year	Is there an adequate rationale for using a mixed methods design to address the research question?	Are the different components of the study effectively integrated to answer the research question?	Are the outputs of the integration of qualitative and quantitative components adequately interpreted?	Are divergences and inconsistencies between quantitative and qualitative results adequately addressed?	Do the different components of the study adhere to the quality criteria of each tradition of the methods involved?	Include y/n?	Grade
Alexander et al, 2001	Not explained explicitly within a MM framework/justification but authors do provide a clear rationale for following up focus group findings with survey	yes	The survey q's were not reported therefore it is unclear how well the quant component has been interpreted	Yes	Yes	Yes	B
Sarangapani et al, 2018	Not explained explicitly within a MM framework/justification but authors do provide a clear rationale for following up focus group findings following pre/post test	Yes	Yes	Yes	Yes	Yes	B
Tang et al, 2012	Not explained explicitly but justified approach	No scant qual data evidence	Yes, but problematic due to the poor qual data reporting	Yes	No-qual reporting is partiuclarly poor, little evidence of data to support the descriptions by the authors	Yes	C/D
