# Supplementary material for: Training and expertise in undertaking assisted vaginal delivery (AVD): a mixed methods systematic review of practitioners views and experiences
Source: Reprod Health. 2021 May 5;18:92. doi: 10.1186/s12978-021-01146-3 (PMC8097768; doi:10.1186/s12978-021-01146-3)
Supplement: Supplementary file 3 — Additional file 3. Data extraction. [file 12978_2021_1146_MOESM3_ESM.xlsx]

## Sheet: Studies
Author & date	Title
Al Wattar et al, 2017	Training on Kielland’s forceps: A survey of trainees’ opinions
Alexander et al, 2001	An evaluation by focus group and survey of a course for Midwifery Ventouse Practitioners
Bahl et al, 2008*	Qualitative analysis by interviews and video recordings to establish the components of a skilled low-cavity non-rotational vacuum delivery
Bahl et al, 2010*	Non-technical skills for obstetricians conducting forceps and vacuum deliveries: qualitative analysis by interviews and video recordings
Bahl et al, 2013*	Qualitative analysis by interviews and video recordings to establish the components of a skilled rotational forceps delivery
Bahl et al, 2013*	Decision-making in operative vaginal delivery: when to intervene, where to deliver and which instrument to use? Qualitative analysis of expert clinical practice
Biringer et al, 2019	Enhanced skills training in family medicine maternity care: Cross-sectional study of graduates’ experiences
Bofill et al, 1996a	Forceps and vacuum delivery: A survey of North American residency programs
Bofill et al, 1996b	Operative Vaginal Delivery: A Survey of Fellows of ACOG
Chinnoock et al, 2009	An anonymous survey of registrar training in the use of Kjelland’s forceps in Australia
Crosby et al, 2017	An international assessment of trainee experience, confidence, and comfort in operative vaginal delivery
Devjee, 2015	A survey of health professionals on the current use of forceps / ventouse and skills training for operative vaginal delivery
Eichelberger et al, 2015	Training needs in operative obstetrics for maternal-fetal medicine fellows
Evans et al, 2009	Where there is no obstetrician – increasing capacity for emergency obstetric care in rural India: An evaluation of a pilot program to train general doctors
Fauveau, 2009	Is vacuum extraction still known, taught and practiced? A worldwide KAP survey
Friedman et al, 2020	Resident Attitudes Towards Caesarean Delivery in Canadian Obstetrics and Gynaecology Residency Programs
Hamza et al, 2020	Vaginal operative delivery in Germany: a national survey about experience and self-reported competency
Hankins et al, 1999	Forceps and vacuum delivery: Expectations of residency and fellowship training program directors
Healy& Laufe, 1985	Survey of obstetric forceps training in North America 1981
Hodges et al, 2015**	Learning from Experience: Development of a Cognitive Task-List to Assess the Second Stage of Labour for Operative Delivery
Powell et al, 2007	Vacuum and forceps training in residency: experience and self-reported competency
Ramphul et al, 2012	Strategies to enhance assessment of the fetal head position before instrumental delivery: a survey of obstetric practice in the United Kingdom and Ireland
Robson & Pridmore, 1999	Have Kielland Forceps Reached Their ‘Use By’ Date?
Rose et al, 2019	Forceps-assisted vaginal delivery: the landscape of obstetrics and gynecology resident training
Sánchez del Hierro et al, 2014	Are recent graduates enough prepared to perform obstetric skills in their rural and compulsory year? A study from Ecuador
Sarangapani et al, 2018	Video-Based Teaching in Patient and Instrument Selection for Operative Vaginal Deliveries
Saunier et al, 2015	French residents' training in instrumental deliveries: A national survey
Simpson et al, 2015**	Learning From Experience: Development of a Cognitive Task List to Perform a Safe and Successful Non-Rotational Forceps Delivery
Smith, 1991	GP trainees' views on hospital obstetric vocational training
Tang et al, 2012	Impact of introducing consultant resident on-call in a District General Hospital
Wilson & Casson, 1990	Babes in the Woods: Teaching the Use of the Vacuum Extractor

## Sheet: Data extraction
Bahl et al, 2008, 2010, 2013a, 2013b (obstetricians and midwives-experts)	Evans et al, 2009 (medical officers being upskilled due to obstetric shortages)	Hodges et al, 2015 AND Simpson et al, 2015 (expert obstetricians)	Alexander et al, 2001 (midwives trained to use vacuum)	Sarangapani et al, 2018 (O&G residents) (qual data after a training intervention)	Tang et al, 2012 (Consultants, junior trainees and midwives in the context of increased consultant cover)	Al Wattar et al, 2017 (n=87 trainee O&G views on forceps)	Biringer et al, 2019 (family physicians who had enhanced maternity care training fellowship)	Bofill et al, 1996a (residents and program directors included in the survey)	Bofill et al 1996b (obs fellows survey)	Chinnoock et al, 2009 (registrar survey)	Crosby et al, 2017 (trainee obs comparing Irish and Canadian trainees)	Devjee, 2015 (mixture of hcp's in maternity)	Eichelberger et al, 2015 (obs fellows)	Fauveau, 2009 (worldwide KAP survey only RE vacuum)	Friedman et al, 2020 (resident attitudes survey)	Hamza et al, 2020 (all obstetricians in Germany surveyed)	Hankins et al, 1999 (residents and fellows)	Healy& Laufe, 1985 (Chairmen of programs)	Powell et al, 2007 (residents survey)	Ramphul et al, 2012 (obstetricians)	Robson & Pridmore, 1999 (surveyed registrars)	Rose et al, 2019 (residents survey)	Sánchez del Hierro et al, 2014 (recent obs graduates)	Saunier et al, 2015 (residents survey)	Smith, 1991 (GP trainees)	Wilson & Casson, 1990 (family physicians in rural areas trained in forceps)
Verbal articulation of the clinical skills [applying/performing vacuum] proved challenging, but the combination of structured interviews and simulation videos allowed the formulation of a comprehensive skills tool for future evaluation. (Bahl 2008)	After training, more CEmOC-trained medical officers MOs reported they were usingskills to manage each of the major obstetric complications than weredoing so before (Fig. 3) (Evans 2009)	Summarized expert task list of the assessment of the second stage of labour for operative delivery: 1. Focused history, 2 . Vital signs (maternal and fetal heart rate monitoring/fetal scalp sample) 3 . Abdominal examination (performed first) 4 . Vaginal examination 5 . Assessing descent with maternal pushing: does the fetus fill the pelvis? 6 . Communication to the mother and her support personne…	Only one of the midwives had not undertaken a ventouse birth since completing the course and this was because no woman in her community unit had required one. The remaining 17 midwives had been called to assist 505 women since gaining their certificate (mean 28.1;range 1–143); 366 (72%) had an MVP ventouse-assisted birth, 129 (26%) a normal birth and 10women (2%) needed obstetric assistance (Alex…	New knowledge Residents noted that the videos illustrated new techniques for deciding whether an operative vaginal delivery is appropriate for a patient in the second stage of labour. Performing an abdominal examination as part of the assessment was new to many individuals; however, its importance is stressed by those staff members who do it routinely. Residents gained new knowledge on the follow…	A total of 17 members of staff were included in the semi structured interviews to collate their views on these significant changes to the service provision (Table II). Staff were chosen from diff erent experience levels, including consultants, junior doctors and junior and senior midwives, to obtain an overview of the response within the department. Overall responses of staff participating in the…	27 respondents (27/87, 31%) worked in units that supported the training on Kielland’s forceps, 31 did not have such support (31/87, 35.6%) and 27 were not sure about the provision of training in their units (27/87, 31%). Al Wattar et al, 2017	Why enhanced skills training? More than two-thirds (69%) of respondents stated that they took the fellowship because they wanted more experience; 69% did not feel ready to practise obstetrics without supervision; 6% wanted to delay going into practice; and 6% needed the fellowship for hospital privileges. Another 8% described reasons such as a desire to enter academic practice and consolidate tra…	Most residencies (60%) perform less than 10% of their total delivery volume as operative vaginal births.	The majority of respondents (338 of 558, 61%) had an operative vaginal delivery rate of 15% or lower. The respondents were asked to separate their total operative vaginal deliveries into forceps and vacuum. Twenty- five percent (142 of 558) of these respondents use only the obstetric forceps, whereas 14% (78 of 558) use vacuum exclusively for their operative vaginal deliveries. (Bofill et al 1996…	In response to the question asking the number of Kjelland’s rotations performed by junior (years 1 to 4) trainees, 33 of 42 first years (79%) reported no such deliveries, falling to ten of 38 (26%) among fourth year trainees. However, the median number of Kjelland’s deliveries reported by fourth years was only 2, with 12 respondents (32%) reporting having performed five or more such deliveries. (…	When comparing Irish with Canadian trainee experience, the mean numbers of vacuum and forceps deliveries performed by Irish trainees as primary operator were reported to be higher 125 (range 10–150) vs 20 (range 5–40); p\ 0.0001 (ventouse), 45 [range 10–150) vs 6 (range 1–12); p = 0.0001 (forceps)] (Table 2). When categorized as interval data, the majority of residents in both trainee cohorts per…	Thirty-one (16%) of the respondents indicated that they taught the procedure to their colleagues. (Devjee, 2015)	Fellows completing residency in the Northeast/Midatlantic were 80% less likely to report comfort in both performing and teaching low forceps deliveries when compared to those from the Southeast (OR 0.21, 95% CI 0.05, 0.78; OR 0.20, 95% CI 0.04, 0.85). (Eichelberger et al, 2015 )	it appears that 74% of thecountries in Latin Americ a and the Caribbean (witha few exceptions for historical reasons) ignore useof the vacuum extra ctor, and therefore do notpromote its use. None of the countries in the other4 regions ignore VE. (Fauveau, 2009 )	the domain with the highest rate of congruent scores [with SOGC guidelines] was the OVB domain, with 87.9% of responses congruent with the guideline. (Friedman et al, 2020)	77% of the obstetricians in Germany had less than 10 deliveries using forceps, while 51% applied vacuum extraction in more than 40 deliveries in their clinical careers. Regarding forceps delivery, 50% reported never being introduced to forceps at all. In comparison, 92% of the obstetricians in Germany were trained to deliver by vacuum extraction by specialists or consultants. Due to that, most ob…	No statistically significant differences existed between the two types of training programs conceming the percentage of ali vaginal deliveries using either farceps or vacuum. Figures 1 to 3 compare mid, low ,s;45ºand low >45ºfarceps and vacuum deliveries by type of training program. Overall institutional rates far midforceps (l.04%), midvacuum (1.36%), low forceps >45º(1.52%), low vacuum >45º(1.2…	All hospitals reported using oudet forceps in their residency programs. The frequency of use of outlet forceps followed a Gaussian distribution (Fig. 4), with 15% of programs performing this operation in fewer than 5% or in more than 20% of deliveries. (Healy& Laufe, 1985)	In Studies 1 and 2, residents in community programs performed more vacuum deliveries (in both studies 29% of residents in community programs performed over 40 vacuum deliveries versus 14% of residents in university programs, Study 1, X2¼14.673, P¼0.002; Study 2, X2¼14.525, P¼0.006). (Powell et al, 2007)	The clinical features most consistently examined for before instrumental delivery by both lead labour ward consultants and obstetric registrars were fetal position (99%), fetal station (99%), caput (98%), moulding (98%) and engagement of the presenting part (98–99%) (Table 1). Similar proportions of consultants and trainees assessed for asynclitism (95% vs. 93%, p = 0.37), degree of head ﬂexion (…	Ten of the 18 trainees who had not yet obtained the MRANZCOG had performed less than 5 rotational deliveries with Kielland forceps. Only 1 had performed more than 20 such deliveries. One of the 5 MRANZCOG- holders had performed less than 5 Kielland deliveries, the other 4 had performed 10 or more, although only 2 had performed more than 20. Virtually all respondents expressed concern about a lack…	PGY-3 and PGY-4 residents completed more vaginal deliveries, cesarean deliveries, VAVDs and FAVDs (p<.0001) (Rose et al, 2019)	The skill ‘vacuum-assisted vaginal delivery’ is important for 31.8% of rural doctors, 22% have practiced more than 10 times, 5.6% three times, 27.8% only once and 44.4% only seen nor practiced during the internship. (Sánchez del Hierro et al, 2014)	There was a disparity in the instrument used to perform IA between the regions. In the North-East inter-region, the rates of AI by suction cup, forceps and spatulas were 83.7%, 11.4% and 4.9%, respectively, while they were 39 , 9%, 0.4% and 59.7% in the southern inter-region. The North-East inter-region was the one where interns used the suction cup most often (83.7%), unlike the Île-de-France in…	In all, 517 (67-6%) had started or finished hospital obstetric training, of whom 101 had done less than six months of obstetrics or combined obstetrics and gynaecology, 49 had done more than six months, and 367 had done six months exactly at the time the questionnaire was completed. Of those who had done exactly six months, 275 had done a combined obstetrics and gynaecology post; 57, three months…	Twenty-three physicians practised obstetrics at the hospital for more than three months after the introduction of the vacuum extractor. Twenty-two completed the questionnaire, for a response rate of94%. Physicians reported that they had performed the following number of deliveries (range = 20 to 600) during their training periods: * seven had 50 or fewer; * seven had between 51 and 100; and * eig…
Differences of explanation [of how to apply vacuum cup] differed i.e. some of the experts were able to give a detailed description, others were unable to describe the task in a structured manner (Bahl 2008)	Of all the basic functions, the greatest gain was in the performanceof assisted vaginal delivery (AVD) (Fig. 3), which is particularlyimportant in facilities where the capacity for cesarean delivery islimited or absent. Before training, only 1 of the CEmOC-trained MOsperformed AVD; after training, 10 were performing AVD . The re-maining 5 CEmOC-trained MOs, who did no AVD, all expressed conﬁdence…	Consider Place of Delivery Hospitals and units may have guidelines specifying in what circumstances instrumental delivery should be performed, and clinicians should be aware of local practice. Following a thorough assessment, the clinician can then make a prediction of the likelihood of success of instrumental delivery that can be shared with the parents-to-be. Those with a very high chance of su…	Midwife 5 commented: ‘...the art...is in diagnosingthe babies you don’t attempt to do a ventouse on. OPs, OTs, brows, etc., high heads–diagnosisduring VEs in labour’ (Alexender 2001)	The participants also gained new knowledge on fetal station, by learning to assess the fetal ear, which can be an indication of a low station. They also learned to assess fetal head descent during a spontaneous contraction, during pushing, and by pushing the fetal head towards the examining hand with the abdominal hand. (Sarangapani et al, 2018)	Some registrars and consultants have also expressed concern that the introduction of CRO post may reduce training opportunities for registrars (Tang 2012)	About half of the trainees (49/87, 56.3%) previously observed 1–5 rotational deliveries with Kielland's forceps, 12.6% (11/87, 12.6%) had no experience at all, and only 4 trainees (4/87, 4.5%) observed≥20 deliveries.( Al Wattar et al, 2017)	Obstetrics interest before and by the end of fellowship. More than half (55%) of respondents had intended to include obstetrics in their future practices when they were in medical school, and 74% had felt that way at the start of family medicine residency. By the end of residency, 99% of this group intended to practise obstetrics; however, this percentage decreased to 87% by the end of fellowship…	Pro grams were queried regarding their teaching of operatire vaginal delivery by vacuum, and affirmative re sponses were received from 95% (199 of 209) of the programs.The results, shown in Figure 3, demonstrate that most programs (68%) perform more forceps than vacuum procedures. On the other hand, nearly one- third (32%) of programs perform the majority of their operative vaginal deliveries via…	Overall, 51% of these respondents (285 of 558) use forceps more often than vacuum; the remainder use the vacuum with greater frequency than forceps. Fifty- seven percent of the survey respondents (318 of 558) stated that they had been trained in the use of the vacuum extractor during residency. (Bofill et al 1996b)	Of the 41 respondents from years 5 and 6 of training, nine (22%) reported not having performed a Kjelland’s delivery, and only four (less than 10%) had performed ten or more such deliveries. The median number of Kjelland’s forceps rotations reported by this group was also only 2. Two respondents (5%) stated they were ‘confident’ with Kjelland’s rotations, and 33 (80%) stated that they were not (s…	Trainee conﬁdence between the groups did not differ [Irish: 18.7/30 (SD 3.2) vs. Canadian: 17.8/30 (SD 3.5), p = 0.3). (Crosby et al, 2017 )	One hundred and sixty-six (84%) had learned OVD from ESMOE training modules. (Devjee, 2015) ...One hundred and fifty-nine (83%) stated that further training is required and stated that supervision by an experienced health professional is essential.(Devjee, 2015)	Respondents reporting performing five or lesser forceps deliveries during residency were significantly more likely to report comfort performing low forceps deliveries as a fellow when compared to those who had never performed the procedure (OR 47.16, 95% CI 6.64, 635.83)(Eichelberger et al, 2015 )	More than a third of all countries responded thatthey, teach and use the technique. In somecountries in this category, particular ly in sub-Saharan Africa, the technique is known and readyto be taught in schools, but awaits only an officialgreen light from the legal authorities of theministry of health to regulate its use. In othercountries in this category, it can be practiced onlyby qualified d…	Two (2.1%) comments used explicitly negative language when describing their programs, such as “I feel poorlyequipped to describe the risks of induction..., vacuum,and forceps.'' (Friedman et al, 2020)	With regard to self-reported competence, less obstetricians are unconfident of their ability to perform a vacuum extraction with increasing amount of deliveries and in comparison to self-reported competence regarding the application of forceps. Similar results were derived from the year of residence as presented in Table 1. The differences were all statistically significant. (Hamza et al, 2020 )	Figure 4 shows the type of farceps instruments for which instruction was being provided to the trainees; no difference existed relative to whether the trainee was a resident ora fellow. Other forceps instruments that some programs provided instruction for included the Tucker-McLean, DeWees, Bailey Williamson, Gillispie, Haig-Fergusson, and Salinas types. (Hankins et al, 1999)	All residency programs but one performed midfor- ceps operations ( Fig. 5). Typically (total of 82%), 17c to 4% of births were from the midcavity. Midforceps operations were undertaken for more than 4% of de- liveries in 167c of programs, and three hospitals deliv- ered more than 8% of their patients by this operation. (Healy& Laufe, 1985 )	In both studies, there was no difference in the number of forceps deliveries performed by residents in community versus university programs. (Powell et al, 2007)	When experiencing difﬁculty or uncertainty in determination of the fetalhead position before instrumental delivery, consultants and trainees frequently feel for fetal ears, orbits or nose to enhance diagnosis (Table 3). More trainees than consultants when experienc- ing difﬁculty in diagnosing the fetal head position would seek a second opinion (40% vs. 5%, p < 0.0001), reassess the woman in an o…	Two of the MRANZCOG holders replied that they did not intend to use Kielland forceps in their consultant practice, 1 was ambivalent, and the remaining 2 stated their intention to continue their use of the forceps. (Robson & Pridmore, 1999)	Fifty-seven percent of PGY-4 residents completed 10 or less FAVDs, while only 21% had completed more than 20 FAVDs. (Rose et al, 2019)		All interns of inter-regions practiced at least 35% of AI by suction cup but only those of 3 inter-regions (Île-de-France / North-West / Rhône-Alpes) achieved more than 35% of AI by forceps . Interns from 3 other inter-regions (North-East / North West / Rhône-Alpes) produced less than 5% AI by spatulas. During AI, the suction cup was the instrument most used by interns in France (56.9%), ahead of…	The more teaching they had received the more relevant they thought obstetric training was to their future needs (formal teaching: H=28-47, p<00001; informal teaching: H=33 07, p<O 0001). (Smith, 1991)	Of physicians surveyed, 15 (68%) had used the vacuum extractor in Sioux Lookout; eight (36%) had also used forceps (Wilson & Casson, 1990)
Most of the experts commented that they found it difﬁcult to articulate the task [vacuum extraction] in the absence of a patient or a simulator. (Bahl 2008)		Review the Indication for Forceps Delivery Is there a compelling and convincing reason to perform a forceps delivery? If not, reconsider whether a forceps delivery is required. Assess Whether it Is Safe to Perform a Forceps Delivery The potential for safe forceps delivery must be assessed, as described previously.7 The examination to assess the potential should be repeated just before beginning t…	Participants were asked the reasons for any ‘unsuccessful deliveries’. The commonest reason was that the cup had become detached (three times in three cases and twice in one; in two ofthese cases poor maternal effort or poor con-tractions were also said to have been present). In two there was an undiagnosed malposition (oneoccipito-transverse and the other occipito-pos-terior). In one there was a…	In addition, residents detailed a lack of explicit teaching on how to assess for adequacy of the maternal pelvis. After performing a vaginal examination, staff will routinely say, “it will ﬁt,” without providing an accompanying explanation. Residents appreciated that the video described how to assess for maternal pelvic adequacy. They learned the points of contact within the pelvis, including the…	All specialist trainees found the introduction of CRO shift s give a better training opportunity (Tang 2012)	The majority of surveyed trainees never performed any rotational deliveries using Kielland’s forceps (53/87, 60.9%), a third performed 1–5 rotational deliveries using Kielland's forceps under supervision (27/87, 31.0%), and only one trainee performed≥20 deliveries with Kielland’s forceps (1/87, 1.1%). This correlated well with trainees confidence to perform this kind of delivery unsupervised, wit…	Similarly, competence in management of vacuum-assisted birth increased from 25% after residency to 83% (P < .001) after fellowship. (Biringer et al 2019)	Program directors were asked whether they still instruct house officers in midpelvic (above +2 of five pelvic stations) operative vaginal delivery and their instrument of choice for these procedures. Of the 64% (134 of 210) of programs that continue to teach midpel- vic operative vaginal delivery, the forceps are chosen by 67% (90 of 134), whereas the remaining 33% (44 of 134) use vacuum assistan…	Mid-pelvic deliveries were defined explicitly using the 1988 ACOG definition (above +2 of five pelvic stations).5 Most respondents (330 of 558, 59%) stated that they no longer perform these deliveries. Of the 228 Fellows (41%) who reported that they still perform mid-pelvic deliveries, 52% (119 of 228) prefer forceps and 48% (109 of 228) use the vacuum extractor. (Bofill et al 1996b)	When asked if they intended to perform Kjelland’s rotational deliveries once qualified as specialists, only four respondents (10%) answered ‘yes’. When the responses to the question ‘Do you intend to perform Kjelland’s forceps deliveries in your future specialist practice?’ were considered by year of training, the proportion answering ‘no’ increased in each level of training, from 21% of year one…	There were no differences in trainee comfort levels in assessment of position, station, position, maternal pelvis/ﬁt, and instrument choice (Table 3). Irish trainees felt more comfortable in 8 out of 13 variables compared to Canadian trainees. These including counselling for the procedure, informed consent, choice of location of delivery (delivery room vs. operating theatre), identiﬁcation of poo…	The intern learnt to perform OVD through manikins, advanced midwives and specialist lecturers, registrars and consultants; the medical officer and community service doctors learnt via manikins, specialists and registrars. The registrars through specialists and manikins. (Devjee, 2015)	Finally, the data on comfort performing and teaching vacuum delivery was so skewed, with so few respondents uncomfortable with the procedure, that cell size was too small for meaningful bivariate analysis.	Finally almost half of the respondent countries fell in the 3rd category, where not only all specialists but a great proportion of midwivesand general practitioners are trained and encouraged to use VE. This is particularly true in sub-Saharan Africa and in Asia and the Pacific, wheremore than two-thirds of the countries promote universal use of the technique by mid-level providers (when the equi…	Residents identified several factors that improved their decision-making skills around intervention use. Many stated that working in a site with high volumes of both low- and high-risk patients was useful to develop an approach to applying interventions. Similarly, some residents felt that seeing different obstetricians’approaches to labour and delivery was helpful in developing their own decisio…	Obstetricians who spent more than 6months were significantly less likely to report having performed less than 10 or to be unconfident while performing vaginal operative delivery, as presented in Table 1. The differences were all statistically significant. (Hamza et al, 2020 )	Ali programs expected their graduales to be proficient in outlet deliveries. Far low forceps deliveries with ::s;45ºof rotation, 97% of residency and 100% of fellowship directors expected proficiency; for vacuum, 92% expected proficiency in both types of training programs. (Hankins et al, 1999)	Sixty-£ve percent of directors believed mid- forceps operations were important in contemporary obstetric practice. Programs whose directors believed outlet and midforceps operations “very important” to current obstetric practice did not perform more forceps deliveries than did programs with less enthusiastic di- rectors (p > 0. IS). (Healy& Laufe, 1985 )	Residents in Study 1 were asked if they wanted to learn how to perform forceps deliveries and 86.6% responded that they did. In Study 2, residents were asked if they wanted to learn forceps deliveries when they started residency and 95.9% responded that they did. (Powell et al, 2007)	While some consultants (18.7%) and trainees (23.1%) use abdominal ultrasound to aid diagnosis of the fetal head position, only one consultant and one trainee reported using transperineal or transvaginal ultrasound respectively. (Ramphul et al, 2012 )		Residents of all years (PGY-1 to PGY-4) were taught predominantly by generalist attendings, and this did not vary by year (Rose et al, 2019)		This study shows that 67.3% ( n = 177) of French interns performed more than 20 AI using a suction cup, but 1.9% ( n = 5) of them did no. There is however a disparity between the inter-regions since the interns of the inter-regions Île-deFrance, North-East, North-West and West practiced more than 20 AI by suction cup in 78% of the cases, whereas in the South-West and South inter-regions alone 31.…	But for four procedures those trainees wishing to provide only shared care stated that they felt less competent than those intending to provide full care: normal delivery unaided (p<0-001), low forceps liftout for delay in second stage (p<0001), manual removal of retained placenta (p<00002), and endotracheal intubation of the newborn infant (p<0005) (table VI). The actual numbers of trainees stat…	All of those who had used the vacuum extractor thought that acquiring skill in its use was easier than acquiring skill in the use of forceps. (Wilson & Casson, 1990)
Collating the information from both data sources and from all the experts, a detailed skills list for cup application was developed (Bahl 2008)		Key points: 1 . Careful maternal and fetal assessment; ensure analgesia adequate; empty bladder 2 . Assemble team; one team member to palpate contractions; check equipment 3 . Phantom application of forceps 4 . Application: lubrication, apply between contractions, “pencil grip,” check the application 5 . Apply traction in a semicircle: angling upward too soon can cause deep sulcal lacerations; an…	Respondents were asked to list the reasons for which they had used the ventouse and these are given in Table 1,the commonest being maternal exhaustion and failure to progress.	New approaches The resident salso gained new approaches to existing knowledge from the videos. Decisions regarding location of delivery (performing the delivery in an operating room vs. a delivery suite) had become clearer. Residents were provided with more tips on identifying fetal position,especially how to detect occiput posterior position, identify ﬂexion, and assess fetal size. There was als…		The majority of our trainees felt that they needed training in using Kielland's forceps (71/87, 81.6%). Al Wattar et al, 2017	Eighty-two percent of participants indicated that the ability to access extra training influenced their decision to practise obstetrics. They cited that the fellowship made them more confident and more comfortable with intrapartum care. When asked if the fellowship was useful to their current practice, 75% rated it a 6 or 7 (on a 7-point scale where 7 was “essential”; mean rating 5.9); 93% said t…	The pro- grams that no longer teach midpelvic operative vaginal delivery (76 of 210, 36%) were asked to detail their reasons. Fifty-three respondents (53 of 76, 74%) stated that they believe cesarean delivery to be safer than midpelvic operative delivery, and 29 directors (29 of 76, 38%) cited litigation concerns (Bofill 1996a)	A large disparity existed among the groups with regard to vacuum training during residency. Seventy- five percent of the recent group (129 of 172) stated that they had been trained in the use of vacuum extraction as house officers, compared with 54% (129 of 241) and 41% (60 of 145) of the intermediate and remote groups, respectively (P < .OOl). The groups were also signifi- cantly different in th…			Number of OVD performed after training – 17 (9%) of the 197 medical doctors performed OVD; 13 used the vacuum and 4 utilised forceps. (Devjee, 2015)			Residents also commented on factors that negatively affected their learning around when to apply interventions. Several commented on the impacts of institutional practice patterns and stated that some procedures and guidelines were institution or staff based, rather than necessarily being evidence based. . One felt that their institution’s preference for vacuum-assisted deliveries and caesarean s…	Most of the participating centers (50.7%) had deliveries between 1000 and 2000 per year, while 16.1% and 33.2% had <1000 deliveries and >2000 deliveries per year, respectively. 72% of the participants work in hospitals with a perinatal focus of any levels. The remaining participants perform deliveries in hospitals without an attached neonatal department. Yet, the size and perinatal level of the h…	Far low forcep deliveries >45ºof rotation, 80% of residency and 82% of fellowship directors expected proficiency. For the same operation performcd by vacuum 76 and 80%, respertively, expected proficiency.(Hankins et al, 1999)	In 32 programs (30%), senior residents were the primary instructors of forceps technique in the delivery room. In 18 programs (179c), senior residents and staff obstetricians were co— dominant instructors in forceps training, while in 52 replies (50%), staff obstetricians were the major teach- ers. Thirty-six percent of programs used a mannequin course to aid in forceps instruction for their obst…	Similarly, 97.4% of residents in Study 2 responded that they wanted to learn to perform vacuum deliveries when they started residency. (Powell et al, 2007)	Almost one in ten obstetricians would attempt an instrumental delivery based on best guess of the fetal head position (9% consultants vs. 11% trainees, p = 0.52). (Ramphul et al, 2012 )		The difference in participation in simulation and feeling prepared to perform operative deliveries independently was statistically significant by PGY level (p<.0001) (Table 2). (Rose et al, 2019)		Disparities between the regions concerning the number of AIs per forceps were also highlighted. Indeed, 71.9% ( n = 23) of interns in the Île-de-France inter-region had performed more than 20 AIs by forceps, while 43.8% ( n = 14) of interns in the inter-region Sud-Ouest had not achieved any. Regarding spatula extractions, 44.5% ( n = 117) of interns performed between 1 and 20 AI and 35% ( n = 92)…	Of 416 eligible trainees, 134 (32%) had of the diploma of Royal College of Obstetricians and Gynaecologists. In all, 449(71-2%) of631 trainees stat intended to sit the examination (Smith, 1991)	All physicians surveyed thought that family physicians should be trained in the use ofthe vacuum extractor. (Wilson & Casson, 1990)
Skills list for assessment and preparation prior to conducting a vacuum extraction delivery (Bahl 2008) [list provided]		learning from Experience: This point in the angle, or curve, at which the operator will change from a downward to an upward pull may be one of the hardest things to learn in performing an instrumental delivery . (simpson, 2015)	Fifteen of the 18 midwives felt that becoming an MVP had affected their overall midwifery practice. In response to an open question, seven reported that they now have increased confidence in their ability to define the fetal position and station on either abdominal palpation or vaginal examination, six increased confidence in general, four increased confidence, in their ability to ‘handle’ prolon…	Challenges to learning The ﬁnal theme is that there are several current challenges to learning. First, the residents believed that there is poor communication by the staff, with little to no explanation regarding the decision-making process. The majority of staff members do not articulate their thoughts on how they arrived at their conclusion to perform an operative vaginal delivery. Second, resi…		Two-thirds intend to continue using Keilland's forceps in their future obstetric practise if competent to use them (56/87, 64.3%), 16% were unsure (14/87, 16.0%). Al Wattar et al, 2017			For mid-pelvic delivery, the most recently trained physicians prefer the vacuum (41 of 71, 58%), whereas the remotely trained Fellows use the forceps more often (33 of 52, 63.5%) (P = .039). (bofill et al 1996b)			(Devjee, 2015)Do you still do OVD? Twenty-one (10%) of the participants still do OVD (approximately 1-2 every 3-6 months). The majority will resort to CD because of the fear of litigation and the lack of skilled personnel in attendance in OVD.				Obstetricians who were actively tutored by their colleagues were significantly less likely to report icnompetence when using forceps (42.3 vs. 97.8%, p<.05) or vacuum extraction (20.5 vs. 84.6%, p<.05). When actively tutored, more participants reported having performed more than 40 vaginal operative delivery procedures in their career (74.5% vs 33.2%, p<.05). (Hamza et al, 2020 )	In contrast, only 38% of residency and 48% of fellowship program directors expected proficiency with midforceps, while 69 and 73% expected proficienry wirh midvacuum. (Hankins et al, 1999)	All Canadian programs which replied reported that a staff obstetrician was the major instructor of residents in forceps technique. This was different from United States practice, where a staff obstetrician was the dominant instructor in only 439c of programs. Only one Canadian respondent provided a mannequin course. Canadian practice and attitudes were otherwise similar to those of the total data…	In Study 1, 75.5% of residents agreed or strongly agreed that attending physicians were still willing to teach forceps deliveries. In Study 2, this question was expanded slightly and 33.9% of residents responded that all or most attendings were willing to teach forceps deliveries in their program, and an additional 36.1% responded that some attendings were willing to teach forceps deliveries. In …	The need for a randomised controlled trial (RCT) evaluating the use of ultrasound assessment of the fetal head position before instrumental delivery elicited opposing responses, with half of the lead labour consultants agreeing that there is a need for such a trial and 21% saying they did not know whether there was a need for a trial at all. More trainees (63%) agreed that there was a need for a …		Post-Graduate year-4 trainees felt the most comfortable performing both VAVDs and FAVDs. Ninety percent of PGY-4 residents felt comfortable with VAVDs, compared to only 39% with FAVDs. However, only 11% of PGY4 residents stated that they would choose FAVDs and VAVDs equally upon graduation, with 42% of the remaining residents choosing FAVD and 45% choosing VAVDs. (Rose et al, 2019)		By analyzing subgroup responses internal 5 th year (9 th and 10 th semester), we put in evidence they could all use at least 2 instruments during their internship to make AI. However, we note that only 63.5% ( n = 40) of interns at the end of the course had performed more than 20 AI with 2 instruments. Similarly, only 12.7% ( n = 8) 5 of internal e year had practiced over 20 AI with 3 instruments…	The commonest reasons for doing so were to obtain a partnership in general practice (190, 42%), to encourage them to andstudy obstetrics (108, 24%), or to show competence in obstetrics and gynaecology (80, 18%). (Smith, 1991)	Three have themselves trained colleagues in its use; seven have trained residents. A physician who learned to use the vacuum extractor in Sioux Lookout wrote from Ethiopia: ''Ifyou administered your vacuum extractor questionnaire to me now I would give much more enthusiastic responses about the use of the vacuum. The midwives here do the normal deliveries, and the doctors are called for complicat…
Skills list for cup application of a vacuum extractor device (Bahl 2008) [list provided]		learning from Experience: Learning how much force to apply is another major learning point in a forceps delivery—the operator should guide and not force the fetus . Male operators in particular should be careful of the amount of force applied (simpson, 2015)	Six of the 15 midwives said that it had increased their overall job satisfaction. One midwife felt a greater awareness of litigation and another a general increase in her ‘desire for knowledge’. (Alexander 2001)	Finally, the videos serve as formalized education on these topics. They provide a visual checklist that allows residents to go through the procedural steps sequentially. Moreover, the residents foresee that the videos can help stimulate discussion with the staff after a delivery.Thevideos were seen as a good reference to have on call. They act as complementary tools to clinical teaching, but ther…		The use of simulation to facilitate training on Kielland’s forceps was favoured by more than two thirds of the surveyed trainees (75/87, 86.2%). Al Wattar et al, 2017			Thirty-seven respondents (6.6%) called operative vaginal delivery a “lost art” or a “dying art”; 18 of these 37 were in the remote group. (Bofill et al 1996b)							More obstetricians stated, that they would perform a vacuum extraction if the indication allows the selection between vacuum extraction or forceps (91.9 vs. 8.1%, p<.05). This choice was not affected by the amount of deliveries in the institute, the level of the perinatal center, the year of residency, the period of time spent in labor ward on the first rotation, the amount of deliveries performe…	18.5% of respondents considered the vacuum less morbid for thc fctus than the forceps, while 67% did not believe the vacuum was less morbid. In contrast, 64% associated the vacuum with less morbidity to the mother. Vacuum was considcrcd as effective as forceps by only 28% of program directors, while 71 % considered ita less effective instrument. (Hankins et al, 1999)		In Study 1, residents were asked who had taught them to perform the majority of their operative vaginal deliveries and most residents reported that it was attending physicians (vacuum deliveries, 65.1%, forceps deliveries, 68.1%). Other responses were senior residents, fellows and perinatologists. In Study 2, residents were asked to select all who taught them these techniques. Attendings were ide…	One of the major concerns expressed in the free text section was that ultrasound assessment should not be a substitute for clinical vaginal and abdominal examinations (Text Box 1). Other concerns included access to a good quality scanner, and trainees in particular, highlighted the need for training in intrapartum scanning. The majority of consultants (64%, n = 113) and trainees (80%, n = 118) wo…		There was however a significant difference in number of FAVDs performed by region (p<.0001) (Figure 1). (Rose et al, 2019)		Among the interns who responded to this questionnaire, only 9.5% ( n = 25) systematically performed an ultrasound before performing an IA. It was performed more than once in two in 28.5% ( n = 75) of the cases of IA, in less than one in two in 36.9% ( n = 97) and 25.1% ( n = 66) interns never used it. There was no significant difference regarding the use of ultrasound before performing an IA betw…	Of the 765 trainees, 473 (61-8%) intended to provide only shared maternity care as principals in general practice, 190 (24-8%) intended to provide complete maternity care in an integrated general practitioner unit, and 82 (10 7%) complete care in an isolated or alongside unit; 56 (7 5%) stated that they would like to provide care for home confinement. (Smith, 1991)
The [non-technical] skills identified were classified into categories andelements and these formed the basis of the behavioural system. (Bahl 2010)		learning from Experience: When a trainee is being supervised, the more senior obstetrician may try the first pull in order to assess whether the delivery will be successful or not . This is not meant to show lack of respect to the trainees’ ability, but instead using the senior obstetrician’s experience to guide the delivery . (simpson, 2015)	Confience when undertaking the first ventouse birth after gaining the MVP certificate: A visual analogue scale was provided with thestatements ‘not at all confident’ and ‘very confident’ appearing at either end of the 10 cm line. This was completed by all the midwives, themean score being 7 (range 4.3–9.9; SD 1.7).Comments related to the course were alsosought, and these were universally positive…									Have you been trained to use the KIWI Cup? If yes, do you prefer this instrument? If not would you like training in this method? Thirty-one (16%) were trained in the use of the KIWI Cup and 129 (65.5%) were interested in training if provided. Thirty-seven (18%) were not aware of the KIWI cup. (Devjee, 2015)							Residents were asked if they felt competent to perform vacuum and forceps deliveries. The vast majority of respondents in both studies felt competent to perform vacuum deliveries (Study 1, 94.5%; Study 2, 98.5%).(Powell et al, 2007)			Residents from the Midwest completed the most FAVDs compared to any other region, with 9% having completed > 30 FAVDs and 27% having completed 11–30 FAVDs. (Rose et al, 2019)			Those who had done any part of their hospital obstetric senior house officer post were more likely to believe that such a post discouraged general practitioner trainees from providing intrapartum care for their patients when they become principals (table II; p<00001). Of509 trainees who had done some part of their hospital obstetric post, 113 (22%) felt that it encouraged future provision of intr…
the themes representing similar skills were grouped togetherand classified into seven main categories which form the basis ofthe behavioural system- calm, confident/assertive, able (Bahl 2010) [examples of good/bad behaviour provided]		learning from Experience: When to abandon the instrumental delivery and convert to Caesarean section: – The head is too high – The head is direct OT and manual rotation or rotational delivery are not possible – The woman does not give consent – Forceps cannot be applied – No descent with traction despite adjustments (simpson, 2015)																	whereas approximately half claimed to be competent to perform forceps deliveries (Study 1, 57.6%; Study 2, 55.0%). Residents in Study 2 responded that they would need to perform an additional 3–10 (50 residents), 11–20 (50 residents) or 21–40 (16 residents) forceps deliveries in order to become competent. (Powell et al, 2007)			While generalist were the predominant teachers of FAVDs, 75% of Midwest residents were taught by generalists, compared to 56% in the Northeast, 40% in the South and 44% in the West (p<.0001) (Rose et al, 2019)			But for four procedures those trainees wishing to provide only shared care stated that they felt less competent than those intending to provide full care: normal delivery unaided (p<0-001), low forceps liftout for delay in second stage (p<0001), manual removal of retained placenta (p<00002), and endotracheal intubation of the newborn infant (p<0005) (table VI). The actual numbers of trainees stat…
the categories includedsituational awareness, decision making, task management, teamwork and communication, professional relationships with thewoman, maintaining professional behaviour and cross-monitoringof performance. Each category was subdivided into elements (bahl 2010).																			When asked which instrument they thought they would predominantly use in their subsequent practice, 50.0% of the residents in Study 1 replied vacuum, 45.8% chose forceps and 2.5% selected both answers. In Study 2, the choices were expanded to include using both equally; 48.7% intended to predominantly use vacuum, 18.2% selected predominately forceps, 21.6% indicated they would use both equally, a…			While there was no significant difference in residents’ feelings of preparedness to perform VAVDs independently by region, there was a difference with regards to FAVDs. Notably, residents from the Midwest were most likely to feel prepared to perform FAVDs independently (26%, p<.0001) (Figure 2). Finally, choice of FAVDs versus VAVDs upon graduation varied significantly by region, with Midwest res…			Of 750 trainees, 212 (28-3%) believed that less than six months’ training as a hospital obstetric senior house officer was required for a future general practitioner who wished to provide only antenatal and postnatal care; 511 (68-1%) believed that six months was correct, and 27 (3 7%) that more than six months was required. However, of 749 trainees, 31 (4 1%) believed that less than six months’ …
Eight expert obstetricians showed a preference towards Kielland forceps and two expert obstetricians preferred manual rotation followed by non-rotational delivery. (bahl 2013a)																			The majority of residents who felt competent to perform forceps deliveries reported that they would predominately use forceps or both methods of deliveries in their practice (Study 1, 75.8%; Study 2, 64.6%). The majority of residents who reported that they did not feel competent to perform forceps deliveries reported that they would predominately use vacuum deliveries in their practice (Study 1, …			Regarding VAVDs, even those who had only performed 10 or less felt comfortable performing them independently.(Rose et al, 2019)
We defined skills lists for rotational (Kielland) forceps delivery and for manual rotation followed by the direct traction delivery. [extensive list provided] (Bahl 2013a)
A similar process was undertaken for defining the skill of manual rotation followed by direct traction forceps delivery. [list provided] (Bahl 2013a)
we also investigated the strategies experts used to avoid operative vaginal delivery in order to all ow spontaneous vaginal delivery. Fig. 2 shows the interview codes for the measures to avoid operative vaginal delivery. These codes were analysed and led to formulation of strategies to avoid operative vaginal delivery (Fig. 3) [flow charts provided] (Bahl 2013b)
Similarly when discussing the mid-cavity delivery, we investigated the factors that the experts considered when selecting between operative vaginal delivery and proceeding to immediate caesarean section without a trial of instrumental delivery (Table 2). (Bahl 2013b)
f the decision was made for operative vaginal delivery, factors that would prompt the experts to consider delivery in an operating theatre setting instead of a delivery room were discussed (Table 2). (bahl 2013b)
Finally, we investigated the factors affecting the choice of instrument (Table 3). Whilst it is clear that the operator should use the instrument they are competent at using for specific circumstances, the factors described in Table 3 guide clinicians who are competent in the use of more than one instrument. (Bahl 2013b)
When the decision for a low-cavity non rotational delivery was made, factors affecting choice between vacuum-assisted delivery and forceps delivery were identified. For mid-cavity deliveries, the options of rotational forceps (Kiellands), rotational vacuum extractors (Kiwi and the metal cup) and manual rotation followed by direct traction forceps were explored. (Bahl 2013b)

## Sheet: Q1 1st iteration
What expertise, training and competencies is required for optimal use of AVD? Carol/Soo- the training bit of the Q isn't quite answered in the data that fits here, but is elsewhere. Not sure if it needs moving, but risks repetition in the facilitators in Q2/3
Non-technical skills			Clinical skills		Technical instrumental skills
Clinical skills to avoid instrumental birth	Behaviours	Decision making (multiple points of decision-making)	Clinical skills-assessing the clinical picture	Additional tools	Rotating the fetus	Angles and force	Checklist
we also investigated the strategies experts used to avoid operative vaginal delivery in order to all ow spontaneous vaginal delivery. Fig. 2 shows the interview codes for the measures to avoid operative vaginal delivery. These codes were analysed and led to formulation of strategies to avoid operative vaginal delivery (Fig. 3) [flow charts provided] (Bahl 2013b)	The [non-technical] skills identified were classified into categories andelements and these formed the basis of the behavioural system. (Bahl 2010)	Similarly when discussing the mid-cavity delivery, we investigated the factors that the experts considered when selecting between operative vaginal delivery and proceeding to immediate caesarean section without a trial of instrumental delivery (Table 2). (Bahl 2013b)	Summarized expert task list of the assessment of the second stage of labour for operative delivery: 1. Focused history, 2 . Vital signs (maternal and fetal heart rate monitoring/fetal scalp sample) 3 . Abdominal examination (performed first) 4 . Vaginal examination 5 . Assessing descent with maternal pushing: does the fetus fill the pelvis? 6 . Communication to the mother and her support personne…	While some consultants (18.7%) and trainees (23.1%) use abdominal ultrasound to aid diagnosis of the fetal head position, only one consultant and one trainee reported using transperineal or transvaginal ultrasound respectively. (Ramphul et al, 2012 )	Eight expert obstetricians showed a preference towards Kielland forceps and two expert obstetricians preferred manual rotation followed by non-rotational delivery. (bahl 2013a) [RE rotating the fetus]	learning from Experience: This point in the angle, or curve, at which the operator will change from a downward to an upward pull may be one of the hardest things to learn in performing an instrumental delivery .	Key points: 1 . Careful maternal and fetal assessment; ensure analgesia adequate; empty bladder 2 . Assemble team; one team member to palpate contractions; check equipment 3 . Phantom application of forceps 4 . Application: lubrication, apply between contractions, “pencil grip,” check the application 5 . Apply traction in a semicircle: angling upward too soon can cause deep sulcal lacerations; an…
	the themes representing similar skills were grouped togetherand classified into seven main categories which form the basis ofthe behavioural system- calm, confident/assertive, able (Bahl 2010) [examples of good/bad behaviour provided]	If the decision was made for operative vaginal delivery, factors that would prompt the experts to consider delivery in an operating theatre setting instead of a delivery room were discussed (Table 2). (bahl 2013b)	Fifteen of the 18 midwives felt that becoming an MVP had affected their overall midwifery practice. In response to an open question, seven reported that they now have increased confidence in their ability to define the fetal position and station on either abdominal palpation or vaginal examination...(Alexendar, 2001)	While some consultants (18.7%) and trainees (23.1%) use abdominal ultrasound to aid diagnosis of the fetal head position, only one consultant and one trainee reported using transperineal or transvaginal ultrasound respectively. (Ramphul et al, 2012 )	We defined skills lists for rotational (Kielland) forceps delivery and for manual rotation followed by the direct traction delivery. [extensive list provided] (Bahl 2013a)	learning from Experience: Learning how much force to apply is another major learning point in a forceps delivery—the operator should guide and not force the fetus . Male operators in particular should be careful of the amount of force applied	Collating the information from both data sources and from all the experts, a detailed skills list for cup application was developed (Bahl 2008)
	the categories includedsituational awareness, decision making, task management, teamwork and communication, professional relationships with thewoman, maintaining professional behaviour and cross-monitoringof performance. Each category was subdivided into elements (bahl 2010).	Finally, we investigated the factors affecting the choice of instrument (Table 3). Whilst it is clear that the operator should use the instrument they are competent at using for specific circumstances, the factors described in Table 3 guide clinicians who are competent in the use of more than one instrument. (Bahl 2013b)	The clinical features most consistently examined for before instrumental delivery by both lead labour ward consultants and obstetric registrars were fetal position (99%), fetal station (99%), caput (98%), moulding (98%) and engagement of the presenting part (98–99%) (Table 1). Similar proportions of consultants and trainees assessed for asynclitism (95% vs. 93%, p = 0.37), degree of head ﬂexion (…	The need for a randomised controlled trial (RCT) evaluating the use of ultrasound assessment of the fetal head position before instrumental delivery elicited opposing responses, with half of the lead labour consultants agreeing that there is a need for such a trial and 21% saying they did not know whether there was a need for a trial at all. More trainees (63%) agreed that there was a need for a …	A similar process was undertaken for defining the skill of manual rotation followed by direct traction forceps delivery. [list provided] (Bahl 2013a)		Skills list for assessment and preparation prior to conducting a vacuum extraction delivery (Bahl 2008) [list provided]
		When the decision for a low-cavity non rotational delivery was made, factors affecting choice between vacuum-assisted delivery and forceps delivery were identified. For mid-cavity deliveries, the options of rotational forceps (Kiellands), rotational vacuum extractors (Kiwi and the metal cup) and manual rotation followed by direct traction forceps were explored. (Bahl 2013b)	New knowledge Residents noted that the videos illustrated new techniques for deciding whether an operative vaginal delivery is appropriate for a patient in the second stage of labour. Performing an abdominal examination as part of the assessment was new to many individuals; however, its importance is stressed by those staff members who do it routinely. Residents gained new knowledge on the follow…	One of the major concerns expressed in the free text section was that ultrasound assessment should not be a substitute for clinical vaginal and abdominal examinations (Text Box 1). Other concerns included access to a good quality scanner, and trainees in particular, highlighted the need for training in intrapartum scanning. The majority of consultants (64%, n = 113) and trainees (80%, n = 118) wo…			Skills list for cup application of a vacuum extractor device (Bahl 2008) [list provided]
		Review the Indication for Forceps Delivery Is there a compelling and convincing reason to perform a forceps delivery? If not, reconsider whether a forceps delivery is required. Assess Whether it Is Safe to Perform a Forceps Delivery The potential for safe forceps delivery must be assessed, as described previously.7 The examination to assess the potential should be repeated just before beginning t…	The participants also gained new knowledge on fetal station, by learning to assess the fetal ear, which can be an indication of a low station. They also learned to assess fetal head descent during a spontaneous contraction, during pushing, and by pushing the fetal head towards the examining hand with the abdominal hand. (Sarangapani et al, 2018)
		learning from Experience: When to abandon the instrumental delivery and convert to Caesarean section: – The head is too high – The head is direct OT and manual rotation or rotational delivery are not possible – The woman does not give consent – Forceps cannot be applied – No descent with traction despite adjustments (simpson, 2015)	In addition, residents detailed a lack of explicit teaching on how to assess for adequacy of the maternal pelvis. After performing a vaginal examination, staff will routinely say, “it will ﬁt,” without providing an accompanying explanation. Residents appreciated that the video described how to assess for maternal pelvic adequacy. They learned the points of contact within the pelvis, including the…
		Midwife 5 commented: ‘...the art...is in diagnosingthe babies you don’t attempt to do a ventouse on. OPs, OTs, brows, etc., high heads–diagnosisduring VEs in labour’ (Alexender 2001)	When experiencing difﬁculty or uncertainty in determination of the fetalhead position before instrumental delivery, consultants and trainees frequently feel for fetal ears, orbits or nose to enhance diagnosis (Table 3). More trainees than consultants when experienc- ing difﬁculty in diagnosing the fetal head position would seek a second opinion (40% vs. 5%, p < 0.0001), reassess the woman in an o…
		Respondents were asked to list the reasons for which they had used the ventouse and these are given in Table 1,the commonest being maternal exhaustion and failure to progress. (alexander 2001)	Almost one in ten obstetricians would attempt an instrumental delivery based on best guess of the fetal head position (9% consultants vs. 11% trainees, p = 0.52). (Ramphul et al, 2012 )

## Sheet: Q1 2nd iteration
2. What expertise, training and competencies is required for optimal use of AVD?
Non-technical skills	Clinical skills-assessing the clinical picture	Technical skills
The [non-technical] skills identified were classified into categories and elements and these formed the basis of the behavioural system. (Bahl 2010)	we also investigated the strategies experts used to avoid operative vaginal delivery in order to all ow spontaneous vaginal delivery. Fig. 2 shows the interview codes for the measures to avoid operative vaginal delivery. These codes were analysed and led to formulation of strategies to avoid operative vaginal delivery (Fig. 3) [flow charts provided] (Bahl 2013b)	Collating the information from both data sources and from all the experts, a detailed skills list for cup application was developed (Bahl 2008)
the themes representing similar skills were grouped togetherand classified into seven main categories which form the basis ofthe behavioural system- calm, confident/assertive, able (Bahl 2010) [examples of good/bad behaviour provided]	Summarized expert task list of the assessment of the second stage of labour for operative delivery: 1. Focused history, 2 . Vital signs (maternal and fetal heart rate monitoring/fetal scalp sample) 3 . Abdominal examination (performed first) 4 . Vaginal examination 5 . Assessing descent with maternal pushing: does the fetus fill the pelvis? 6 . Communication to the mother and her support personne…	Eight expert obstetricians showed a preference towards Kielland forceps and two expert obstetricians preferred manual rotation followed by non-rotational delivery. (bahl 2013a) [RE rotating the fetus]
the categories includedsituational awareness, decision making, task management, teamwork and communication, professional relationships with thewoman, maintaining professional behaviour and cross-monitoringof performance. Each category was subdivided into elements (bahl 2010).	Fifteen of the 18 midwives felt that becoming an MVP had affected their overall midwifery practice. In response to an open question, seven reported that they now have increased confidence in their ability to define the fetal position and station on either abdominal palpation or vaginal examination...(Alexendar, 2001)	We defined skills lists for rotational (Kielland) forceps delivery and for manual rotation followed by the direct traction delivery. [extensive list provided] (Bahl 2013a)
Decision making (multiple points of decision-making)	The clinical features most consistently examined for before instrumental delivery by both lead labour ward consultants and obstetric registrars were fetal position (99%), fetal station (99%), caput (98%), moulding (98%) and engagement of the presenting part (98–99%) (Table 1). Similar proportions of consultants and trainees assessed for asynclitism (95% vs. 93%, p = 0.37), degree of head ﬂexion (…	A similar process was undertaken for defining the skill of manual rotation followed by direct traction forceps delivery. [list provided] (Bahl 2013a)
Similarly when discussing the mid-cavity delivery, we investigated the factors that the experts considered when selecting between operative vaginal delivery and proceeding to immediate caesarean section without a trial of instrumental delivery (Table 2). (Bahl 2013b)	New knowledge Residents noted that the videos illustrated new techniques for deciding whether an operative vaginal delivery is appropriate for a patient in the second stage of labour. Performing an abdominal examination as part of the assessment was new to many individuals; however, its importance is stressed by those staff members who do it routinely. Residents gained new knowledge on the follow…	learning from Experience: This point in the angle, or curve, at which the operator will change from a downward to an upward pull may be one of the hardest things to learn in performing an instrumental delivery. (Simpson 2015)
If the decision was made for operative vaginal delivery, factors that would prompt the experts to consider delivery in an operating theatre setting instead of a delivery room were discussed (Table 2). (bahl 2013b)	While some consultants (18.7%) and trainees (23.1%) use abdominal ultrasound to aid diagnosis of the fetal head position, only one consultant and one trainee reported using transperineal or transvaginal ultrasound respectively. (Ramphul et al, 2012 )	learning from Experience: Learning how much force to apply is another major learning point in a forceps delivery—the operator should guide and not force the fetus . Male operators in particular should be careful of the amount of force applied. (simpson, 2015)
Finally, we investigated the factors affecting the choice of instrument (Table 3). Whilst it is clear that the operator should use the instrument they are competent at using for specific circumstances, the factors described in Table 3 guide clinicians who are competent in the use of more than one instrument. (Bahl 2013b)	While some consultants (18.7%) and trainees (23.1%) use abdominal ultrasound to aid diagnosis of the fetal head position, only one consultant and one trainee reported using transperineal or transvaginal ultrasound respectively. (Ramphul et al, 2012 )	Key points: 1 . Careful maternal and fetal assessment; ensure analgesia adequate; empty bladder 2 . Assemble team; one team member to palpate contractions; check equipment 3 . Phantom application of forceps 4 . Application: lubrication, apply between contractions, “pencil grip,” check the application 5 . Apply traction in a semicircle: angling upward too soon can cause deep sulcal lacerations; an…
When the decision for a low-cavity non rotational delivery was made, factors affecting choice between vacuum-assisted delivery and forceps delivery were identified. For mid-cavity deliveries, the options of rotational forceps (Kiellands), rotational vacuum extractors (Kiwi and the metal cup) and manual rotation followed by direct traction forceps were explored. (Bahl 2013b)	The need for a randomised controlled trial (RCT) evaluating the use of ultrasound assessment of the fetal head position before instrumental delivery elicited opposing responses, with half of the lead labour consultants agreeing that there is a need for such a trial and 21% saying they did not know whether there was a need for a trial at all. More trainees (63%) agreed that there was a need for a …
learning from Experience: When to abandon the instrumental delivery and convert to Caesarean section: – The head is too high – The head is direct OT and manual rotation or rotational delivery are not possible – The woman does not give consent – Forceps cannot be applied – No descent with traction despite adjustments (simpson, 2015)	Review the Indication for Forceps Delivery Is there a compelling and convincing reason to perform a forceps delivery? If not, reconsider whether a forceps delivery is required. Assess Whether it Is Safe to Perform a Forceps Delivery The potential for safe forceps delivery must be assessed, as described previously.7 The examination to assess the potential should be repeated just before beginning t…
Midwife 5 commented: ‘...the art...is in diagnosingthe babies you don’t attempt to do a ventouse on. OPs, OTs, brows, etc., high heads–diagnosisduring VEs in labour’ (Alexender 2001)	7 . Debrief with parents, both at the time of delivery and the following day (ideally); thorough documentation (simpson, 2015)
New knowledge Residents noted that the videos illustrated new techniques for deciding whether an operative vaginal delivery is appropriate for a patient in the second stage of labour. ( Sarangapani et al, 2018 )

## Sheet: Q2 1st iteration
1. What are the barriers and facilitators to achieving these levels of expertise and competence?
Facilitator factors							Challenges to learning					Neutral? No association
Specific training	Close supervision	Implementing learning following training	Exposure to being taught AVD	Proactive teaching	Experience	Expectation of the course/program leads	Poor communication by staff (rationale/lack of explanation)	Lack of exposure/opportunity	Safety and/or litigation concerns	Attitudes /beliefs		Size of hospital/no.of births
After training, more CEmOC-trained medical officers MOs reported they were usingskills to manage each of the major obstetric complications than weredoing so before (Fig. 3) (Evans 2009)	learning from Experience: When a trainee is being supervised, the more senior obstetrician may try the first pull in order to assess whether the delivery will be successful or not . This is not meant to show lack of respect to the trainees’ ability, but instead using the senior obstetrician’s experience to guide the delivery . (simpson, 2015)	Only one of the midwives had not undertaken a ventouse birth since completing the course and this was because no woman in her community unit had required one. The remaining 17 midwives had been called to assist 505 women since gaining their certificate (mean 28.1;range 1–143); 366 (72%) had an MVP ventouse-assisted birth, 129 (26%) a normal birth and 10women (2%) needed obstetric assistance (Alex…	Pro grams were queried regarding their teaching of operatire vaginal delivery by vacuum, and affirmative re sponses were received from 95% (199 of 209) of the programs.The results, shown in Figure 3, demonstrate that most programs (68%) perform more forceps than vacuum procedures. On the other hand, nearly one- third (32%) of programs perform the majority of their operative vaginal deliveries via…	Obstetricians who were actively tutored by their colleagues were significantly less likely to report icnompetence when using forceps (42.3 vs. 97.8%, p<.05) or vacuum extraction (20.5 vs. 84.6%, p<.05). When actively tutored, more participants reported having performed more than 40 vaginal operative delivery procedures in their career (74.5% vs 33.2%, p<.05). (Hamza et al, 2020 )	When comparing Irish with Canadian trainee experience, the mean numbers of vacuum and forceps deliveries performed by Irish trainees as primary operator were reported to be higher 125 (range 10–150) vs 20 (range 5–40); p\ 0.0001 (ventouse), 45 [range 10–150) vs 6 (range 1–12); p = 0.0001 (forceps)] (Table 2). When categorized as interval data, the majority of residents in both trainee cohorts per…	Ali programs expected their graduales to be proficient in outlet deliveries. Far low forceps deliveries with ::s;45ºof rotation, 97% of residency and 100% of fellowship directors expected proficiency; for vacuum, 92% expected proficiency in both types of training programs.	Challenges to learning The ﬁnal theme is that there are several current challenges to learning. First, the residents believed that there is poor communication by the staff, with little to no explanation regarding the decision-making process. The majority of staff members do not articulate their thoughts on how they arrived at their conclusion to perform an operative vaginal delivery. (Sarangapani…	27 respondents (27/87, 31%) worked in units that supported the training on Kielland’s forceps, 31 did not have such support (31/87, 35.6%) and 27 were not sure about the provision of training in their units (27/87, 31%). Al Wattar et al, 2017	[specifically rotational forcepts] The programs that no longer teach midpelvic operative vaginal delivery (76 of 210, 36%) were asked to detail their reasons. Fifty-three respondents (53 of 76, 74%) stated that they believe cesarean delivery to be safer than midpelvic operative delivery, and 29 directors (29 of 76, 38%) cited litigation concerns (Bofill 1996a)	18.5% of respondents considered the vacuum less morbid for thc fctus than the forceps, while 67% did not believe the vacuum was less morbid. In contrast, 64% associated the vacuum with less morbidity to the mother. Vacuum was considcrcd as effective as forceps by only 28% of program directors, while 71 % considered ita less effective instrument. (Hankins et al, 1999)		Most of the participating centers (50.7%) had deliveries between 1000 and 2000 per year, while 16.1% and 33.2% had <1000 deliveries and >2000 deliveries per year, respectively. 72% of the participants work in hospitals with a perinatal focus of any levels. The remaining participants perform deliveries in hospitals without an attached neonatal department. Yet, the size and perinatal level of the h…
Of all the basic functions, the greatest gain was in the performanceof assisted vaginal delivery (AVD) (Fig. 3), which is particularlyimportant in facilities where the capacity for cesarean delivery islimited or absent. Before training, only 1 of the CEmOC-trained MOsperformed AVD; after training, 10 were performing AVD . The re-maining 5 CEmOC-trained MOs, who did no AVD, all expressed conﬁdence…			[specifically rotational forcepts] - Program directors were asked whether they still instruct house officers in midpelvic (above +2 of five pelvic stations) operative vaginal delivery and their instrument of choice for these procedures. Of the 64% (134 of 210) of programs that continue to teach midpel vic operative vaginal delivery, the forceps are chosen by 67% (90 of 134), whereas the remaining…		Respondents reporting performing five or lesser forceps deliveries during residency were significantly more likely to report comfort performing low forceps deliveries as a fellow when compared to those who had never performed the procedure (OR 47.16, 95% CI 6.64, 635.83)(Eichelberger et al, 2015 )	Far low forcep deliveries >45ºof rotation, 80% of residency and 82% of fellowship directors expected proficiency. For the same operation performcd by vacuum 76 and 80%, respertively, expected proficiency.(Hankins et al, 1999)		About half of the trainees (49/87, 56.3%) previously observed 1–5 rotational deliveries with Kielland's forceps, 12.6% (11/87, 12.6%) had no experience at all, and only 4 trainees (4/87, 4.5%) observed≥20 deliveries.( Al Wattar et al, 2017)		The majority of respondents (338 of 558, 61%) had an operative vaginal delivery rate of 15% or lower. The respondents were asked to separate their total operative vaginal deliveries into forceps and vacuum. Twenty- five percent (142 of 558) of these respondents use only the obstetric forceps, whereas 14% (78 of 558) use vacuum exclusively for their operative vaginal deliveries. (Bofill et al 1996…
The more teaching they had received the more relevant they thought obstetric training was to their future needs (formal teaching: H=28-47, p<00001; informal teaching: H=33 07, p<O 0001). (Smith, 1991)			Overall, 51% of these respondents (285 of 558) use forceps more often than vacuum; the remainder use the vacuum with greater frequency than forceps. Fifty- seven percent of the survey respondents (318 of 558) stated that they had been trained in the use of the vacuum extractor during residency. (Bofill et al 1996b)		In Studies 1 and 2, residents in community programs performed more vacuum deliveries (in both studies 29% of residents in community programs performed over 40 vacuum deliveries versus 14% of residents in university programs, Study 1, X2¼14.673, P¼0.002; Study 2, X2¼14.525, P¼0.006). (Powell et al, 2007)	In contrast, only 38% of residency and 48% of fellowship program directors expected proficiency with midforceps, while 69 and 73% expected proficienry wirh midvacuum. (Hankins et al, 1999)		The majority of surveyed trainees never performed any rotational deliveries using Kielland’s forceps (53/87, 60.9%), a third performed 1–5 rotational deliveries using Kielland's forceps under supervision (27/87, 31.0%), and only one trainee performed≥20 deliveries with Kielland’s forceps (1/87, 1.1%). This correlated well with trainees confidence to perform this kind of delivery unsupervised, wit…		Mid-pelvic deliveries were defined explicitly using the 1988 ACOG definition (above +2 of five pelvic stations).5 Most respondents (330 of 558, 59%) stated that they no longer perform these deliveries. Of the 228 Fellows (41%) who reported that they still perform mid-pelvic deliveries, 52% (119 of 228) prefer forceps and 48% (109 of 228) use the vacuum extractor. (Bofill et al 1996b)
			A large disparity existed among the groups with regard to vacuum training during residency. Seventy- five percent of the recent group (129 of 172) stated that they had been trained in the use of vacuum extraction as house officers, compared with 54% (129 of 241) and 41% (60 of 145) of the intermediate and remote groups, respectively (P < .OOl). The groups were also signifi- cantly different in th…		whereas approximately half claimed to be competent to perform forceps deliveries (Study 1, 57.6%; Study 2, 55.0%). Residents in Study 2 responded that they would need to perform an additional 3–10 (50 residents), 11–20 (50 residents) or 21–40 (16 residents) forceps deliveries in order to become competent. (Powell et al, 2007)	Sixty-£ve percent of directors believed mid- forceps operations were important in contemporary obstetric practice. Programs whose directors believed outlet and midforceps operations “very important” to current obstetric practice did not perform more forceps deliveries than did programs with less enthusiastic di- rectors (p > 0. IS). (Healy& Laufe, 1985 )		In response to the question asking the number of Kjelland’s rotations performed by junior (years 1 to 4) trainees, 33 of 42 first years (79%) reported no such deliveries, falling to ten of 38 (26%) among fourth year trainees. However, the median number of Kjelland’s deliveries reported by fourth years was only 2, with 12 respondents (32%) reporting having performed five or more such deliveries. (…		(Devjee, 2015)Do you still do OVD? Twenty-one (10%) of the participants still do OVD (approximately 1-2 every 3-6 months). The majority will resort to CD because of the fear of litigation and the lack of skilled personnel in attendance in OVD.
			All residency programs but one performed midfor- ceps operations ( Fig. 5). Typically (total of 82%), 17c to 4% of births were from the midcavity. Midforceps operations were undertaken for more than 4% of de- liveries in 167c of programs, and three hospitals deliv- ered more than 8% of their patients by this operation. (Healy& Laufe, 1985 )		Post-Graduate year-4 trainees felt the most comfortable performing both VAVDs and FAVDs. Ninety percent of PGY-4 residents felt comfortable with VAVDs, compared to only 39% with FAVDs. However, only 11% of PGY4 residents stated that they would choose FAVDs and VAVDs equally upon graduation, with 42% of the remaining residents choosing FAVD and 45% choosing VAVDs. (Rose et al, 2019)			Of the 41 respondents from years 5 and 6 of training, nine (22%) reported not having performed a Kjelland’s delivery, and only four (less than 10%) had performed ten or more such deliveries. The median number of Kjelland’s forceps rotations reported by this group was also only 2. Two respondents (5%) stated they were ‘confident’ with Kjelland’s rotations, and 33 (80%) stated that they were not (s…		Finally, the data on comfort performing and teaching vacuum delivery was so skewed, with so few respondents uncomfortable with the procedure, that cell size was too small for meaningful bivariate analysis. (Eichelberger et al, 2015 )
			There was however a significant difference in number of FAVDs performed by region (p<.0001) (Figure 1). Residents from the Midwest completed the most FAVDs compared to any other region, with 9% having completed > 30 FAVDs and 27% having completed 11–30 FAVDs. (Rose et al, 2019)		Regarding VAVDs, even those who had only performed 10 or less felt comfortable performing them independently.(Rose et al, 2019) [counter statement to the others perhaps, 10 doesn't seem a lot to feel 'comfortable']			it appears that 74% of thecountries in Latin Americ a and the Caribbean (witha few exceptions for historical reasons) ignore useof the vacuum extra ctor, and therefore do notpromote its use. None of the countries in the other4 regions ignore VE. (Fauveau, 2009 )		Similarly, 97.4% of residents in Study 2 responded that they wanted to learn to perform vacuum deliveries when they started residency. (Powell et al, 2007)
			There was a disparity in the instrument used to perform IA between the regions. In the North-East inter-region, the rates of AI by suction cup, forceps and spatulas were 83.7%, 11.4% and 4.9%, respectively, while they were 39 , 9%, 0.4% and 59.7% in the southern inter-region. The North-East inter-region was the one where interns used the suction cup most often (83.7%), unlike the Île-de-France in…		The skill ‘vacuum-assisted vaginal delivery’ is important for 31.8% of rural doctors, 22% have practiced more than 10 times, 5.6% three times, 27.8% only once and 44.4% only seen nor practiced during the internship. (Sánchez del Hierro et al, 2014)			Residents also commented on factors that negatively affected their learning around when to apply interventions. Several commented on the impacts of institutional practice patterns and stated that some procedures and guidelines were institution or staff based, rather than necessarily being evidence based. . One felt that their institution’s preference for vacuum-assisted deliveries and caesarean s…		When asked which instrument they thought they would predominantly use in their subsequent practice, 50.0% of the residents in Study 1 replied vacuum, 45.8% chose forceps and 2.5% selected both answers. In Study 2, the choices were expanded to include using both equally; 48.7% intended to predominantly use vacuum, 18.2% selected predominately forceps, 21.6% indicated they would use both equally, a…
			By analyzing subgroup responses internal 5 th year (9 th and 10 th semester), we put in evidence they could all use at least 2 instruments during their internship to make AI. However, we note that only 63.5% ( n = 40) of interns at the end of the course had performed more than 20 AI with 2 instruments. Similarly, only 12.7% ( n = 8) 5 of internal e year had practiced over 20 AI with 3 instruments…		Of 750 trainees, 212 (28-3%) believed that less than six months’ training as a hospital obstetric senior house officer was required for a future general practitioner who wished to provide only antenatal and postnatal care; 511 (68-1%) believed that six months was correct, and 27 (3 7%) that more than six months was required. However, of 749 trainees, 31 (4 1%) believed that less than six months’ …			77% of the obstetricians in Germany had less than 10 deliveries using forceps, while 51% applied vacuum extraction in more than 40 deliveries in their clinical careers. Regarding forceps delivery, 50% reported never being introduced to forceps at all. In comparison, 92% of the obstetricians in Germany were trained to deliver by vacuum extraction by specialists or consultants. Due to that, most ob…		The need for a randomised controlled trial (RCT) evaluating the use of ultrasound assessment of the fetal head position before instrumental delivery elicited opposing responses, with half of the lead labour consultants agreeing that there is a need for such a trial and 21% saying they did not know whether there was a need for a trial at all. More trainees (63%) agreed that there was a need for a …
					Twenty-three physicians practised obstetrics at the hospital for more than three months after the introduction of the vacuum extractor. Twenty-two completed the questionnaire, for a response rate of94%. Physicians reported that they had performed the following number of deliveries (range = 20 to 600) during their training periods: * seven had 50 or fewer; * seven had between 51 and 100; and * eig…			With regard to self-reported competence, less obstetricians are unconfident of their ability to perform a vacuum extraction with increasing amount of deliveries and in comparison to self-reported competence regarding the application of forceps. Similar results were derived from the year of residence as presented in Table 1. The differences were all statistically significant. (Hamza et al, 2020 )		Two of the MRANZCOG holders replied that they did not intend to use Kielland forceps in their consultant practice, 1 was ambivalent, and the remaining 2 stated their intention to continue their use of the forceps. (Robson & Pridmore, 1999)
								Obstetricians who spent more than 6months were significantly less likely to report having performed less than 10 or to be unconfident while performing vaginal operative delivery, as presented in Table 1. The differences were all statistically significant. (Hamza et al, 2020 )		But for four procedures those trainees wishing to provide only shared care stated that they felt less competent than those intending to provide full care: normal delivery unaided (p<0-001), low forceps liftout for delay in second stage (p<0001), manual removal of retained placenta (p<00002), and endotracheal intubation of the newborn infant (p<0005) (table VI). The actual numbers of trainees stat…
								Ten of the 18 trainees who had not yet obtained the MRANZCOG had performed less than 5 rotational deliveries with Kielland forceps. Only 1 had performed more than 20 such deliveries. One of the 5 MRANZCOG- holders had performed less than 5 Kielland deliveries, the other 4 had performed 10 or more, although only 2 had performed more than 20. Virtually all respondents expressed concern about a lack…		All physicians surveyed thought that family physicians should be trained in the use ofthe vacuum extractor. (Wilson & Casson, 1990)
								Second, residents are often told that they “need more experience”; however, the opportunities to perform these instrumental deliveries are few and far between. (Sarangapani et al, 2018)		A physician who learned to use the vacuum extractor in Sioux Lookout wrote from Ethiopia: ''Ifyou administered your vacuum extractor questionnaire to me now I would give much more enthusiastic responses about the use of the vacuum. The midwives here do the normal deliveries, and the doctors are called for complications. We only have a small hand-held vacuum extractor but it has seen me through ma…

## Sheet: Q2 2nd iteration
1. What are the barriers and facilitators to achieving these levels of expertise and competence?
Proactive teaching, specific training and supervision	Exposure and gaining experience	Attitudes /beliefs
After training, more CEmOC-trained medical officers MOs reported they were usingskills to manage each of the major obstetric complications than weredoing so before (Fig. 3) (Evans 2009)	Pro grams were queried regarding their teaching of operatire vaginal delivery by vacuum, and affirmative re sponses were received from 95% (199 of 209) of the programs.The results, shown in Figure 3, demonstrate that most programs (68%) perform more forceps than vacuum procedures. On the other hand, nearly one- third (32%) of programs perform the majority of their operative vaginal deliveries via…	[specifically rotational forcepts] The programs that no longer teach midpelvic operative vaginal delivery (76 of 210, 36%) were asked to detail their reasons. Fifty-three respondents (53 of 76, 74%) stated that they believe cesarean delivery to be safer than midpelvic operative delivery, and 29 directors (29 of 76, 38%) cited litigation concerns (Bofill 1996a)
Of all the basic functions, the greatest gain was in the performanceof assisted vaginal delivery (AVD) (Fig. 3), which is particularlyimportant in facilities where the capacity for cesarean delivery islimited or absent. Before training, only 1 of the CEmOC-trained MOsperformed AVD; after training, 10 were performing AVD . The re-maining 5 CEmOC-trained MOs, who did no AVD, all expressed conﬁdence…	[specifically rotational forcepts] - Program directors were asked whether they still instruct house officers in midpelvic (above +2 of five pelvic stations) operative vaginal delivery and their instrument of choice for these procedures. Of the 64% (134 of 210) of programs that continue to teach midpel vic operative vaginal delivery, the forceps are chosen by 67% (90 of 134), whereas the remaining…	18.5% of respondents considered the vacuum less morbid for thc fctus than the forceps, while 67% did not believe the vacuum was less morbid. In contrast, 64% associated the vacuum with less morbidity to the mother. Vacuum was considcrcd as effective as forceps by only 28% of program directors, while 71 % considered ita less effective instrument. (Hankins et al, 1999)
The more teaching they had received the more relevant they thought obstetric training was to their future needs (formal teaching: H=28-47, p<00001; informal teaching: H=33 07, p<O 0001). (Smith, 1991)	Overall, 51% of these respondents (285 of 558) use forceps more often than vacuum; the remainder use the vacuum with greater frequency than forceps. Fifty- seven percent of the survey respondents (318 of 558) stated that they had been trained in the use of the vacuum extractor during residency. (Bofill et al 1996b)	The majority of respondents (338 of 558, 61%) had an operative vaginal delivery rate of 15% or lower. The respondents were asked to separate their total operative vaginal deliveries into forceps and vacuum. Twenty- five percent (142 of 558) of these respondents use only the obstetric forceps, whereas 14% (78 of 558) use vacuum exclusively for their operative vaginal deliveries. (Bofill et al 1996…
learning from Experience: When a trainee is being supervised, the more senior obstetrician may try the first pull in order to assess whether the delivery will be successful or not . This is not meant to show lack of respect to the trainees’ ability, but instead using the senior obstetrician’s experience to guide the delivery . (simpson, 2015)	A large disparity existed among the groups with regard to vacuum training during residency. Seventy- five percent of the recent group (129 of 172) stated that they had been trained in the use of vacuum extraction as house officers, compared with 54% (129 of 241) and 41% (60 of 145) of the intermediate and remote groups, respectively (P < .OOl). The groups were also signifi- cantly different in th…	Mid-pelvic deliveries were defined explicitly using the 1988 ACOG definition (above +2 of five pelvic stations).5 Most respondents (330 of 558, 59%) stated that they no longer perform these deliveries. Of the 228 Fellows (41%) who reported that they still perform mid-pelvic deliveries, 52% (119 of 228) prefer forceps and 48% (109 of 228) use the vacuum extractor. (Bofill et al 1996b)
Obstetricians who were actively tutored by their colleagues were significantly less likely to report icnompetence when using forceps (42.3 vs. 97.8%, p<.05) or vacuum extraction (20.5 vs. 84.6%, p<.05). When actively tutored, more participants reported having performed more than 40 vaginal operative delivery procedures in their career (74.5% vs 33.2%, p<.05). (Hamza et al, 2020 )	All residency programs but one performed midfor- ceps operations ( Fig. 5). Typically (total of 82%), 17c to 4% of births were from the midcavity. Midforceps operations were undertaken for more than 4% of de- liveries in 167c of programs, and three hospitals deliv- ered more than 8% of their patients by this operation. (Healy& Laufe, 1985 )	(Devjee, 2015)Do you still do OVD? Twenty-one (10%) of the participants still do OVD (approximately 1-2 every 3-6 months). The majority will resort to CD because of the fear of litigation and the lack of skilled personnel in attendance in OVD.
All programs expected their graduales to be proficient in outlet deliveries. Far low forceps deliveries with ::s;45ºof rotation, 97% of residency and 100% of fellowship directors expected proficiency; for vacuum, 92% expected proficiency in both types of training programs. (Hankins et al, 1999) [expectations]	There was however a significant difference in number of FAVDs performed by region (p<.0001) (Figure 1). Residents from the Midwest completed the most FAVDs compared to any other region, with 9% having completed > 30 FAVDs and 27% having completed 11–30 FAVDs. (Rose et al, 2019)	Finally, the data on comfort performing and teaching vacuum delivery was so skewed, with so few respondents uncomfortable with the procedure, that cell size was too small for meaningful bivariate analysis. (Eichelberger et al, 2015 )
Far low forcep deliveries >45ºof rotation, 80% of residency and 82% of fellowship directors expected proficiency. For the same operation performcd by vacuum 76 and 80%, respertively, expected proficiency.(Hankins et al, 1999)	There was a disparity in the instrument used to perform IA between the regions. In the North-East inter-region, the rates of AI by suction cup, forceps and spatulas were 83.7%, 11.4% and 4.9%, respectively, while they were 39 , 9%, 0.4% and 59.7% in the southern inter-region. The North-East inter-region was the one where interns used the suction cup most often (83.7%), unlike the Île-de-France in…	Similarly, 97.4% of residents in Study 2 responded that they wanted to learn to perform vacuum deliveries when they started residency. (Powell et al, 2007)
In contrast, only 38% of residency and 48% of fellowship program directors expected proficiency with midforceps, while 69 and 73% expected proficienry wirh midvacuum. (Hankins et al, 1999)	By analyzing subgroup responses internal 5 th year (9 th and 10 th semester), we put in evidence they could all use at least 2 instruments during their internship to make AI. However, we note that only 63.5% ( n = 40) of interns at the end of the course had performed more than 20 AI with 2 instruments. Similarly, only 12.7% ( n = 8) 5 of internal e year had practiced over 20 AI with 3 instruments…	When asked which instrument they thought they would predominantly use in their subsequent practice, 50.0% of the residents in Study 1 replied vacuum, 45.8% chose forceps and 2.5% selected both answers. In Study 2, the choices were expanded to include using both equally; 48.7% intended to predominantly use vacuum, 18.2% selected predominately forceps, 21.6% indicated they would use both equally, a…
Sixty-£ve percent of directors believed mid- forceps operations were important in contemporary obstetric practice. Programs whose directors believed outlet and midforceps operations “very important” to current obstetric practice did not perform more forceps deliveries than did programs with less enthusiastic di- rectors (p > 0. IS). (Healy& Laufe, 1985 )	When comparing Irish with Canadian trainee experience, the mean numbers of vacuum and forceps deliveries performed by Irish trainees as primary operator were reported to be higher 125 (range 10–150) vs 20 (range 5–40); p\ 0.0001 (ventouse), 45 [range 10–150) vs 6 (range 1–12); p = 0.0001 (forceps)] (Table 2). When categorized as interval data, the majority of residents in both trainee cohorts per…	The need for a randomised controlled trial (RCT) evaluating the use of ultrasound assessment of the fetal head position before instrumental delivery elicited opposing responses, with half of the lead labour consultants agreeing that there is a need for such a trial and 21% saying they did not know whether there was a need for a trial at all. More trainees (63%) agreed that there was a need for a …
	Respondents reporting performing five or lesser forceps deliveries during residency were significantly more likely to report comfort performing low forceps deliveries as a fellow when compared to those who had never performed the procedure (OR 47.16, 95% CI 6.64, 635.83)(Eichelberger et al, 2015 )	Two of the MRANZCOG holders replied that they did not intend to use Kielland forceps in their consultant practice, 1 was ambivalent, and the remaining 2 stated their intention to continue their use of the forceps. (Robson & Pridmore, 1999)
	In Studies 1 and 2, residents in community programs performed more vacuum deliveries (in both studies 29% of residents in community programs performed over 40 vacuum deliveries versus 14% of residents in university programs, Study 1, X2¼14.673, P¼0.002; Study 2, X2¼14.525, P¼0.006). (Powell et al, 2007)	But for four procedures those trainees wishing to provide only shared care stated that they felt less competent than those intending to provide full care: normal delivery unaided (p<0-001), low forceps liftout for delay in second stage (p<0001), manual removal of retained placenta (p<00002), and endotracheal intubation of the newborn infant (p<0005) (table VI). The actual numbers of trainees stat…
	whereas approximately half claimed to be competent to perform forceps deliveries (Study 1, 57.6%; Study 2, 55.0%). Residents in Study 2 responded that they would need to perform an additional 3–10 (50 residents), 11–20 (50 residents) or 21–40 (16 residents) forceps deliveries in order to become competent. (Powell et al, 2007)	All physicians surveyed thought that family physicians should be trained in the use ofthe vacuum extractor. (Wilson & Casson, 1990)
	Post-Graduate year-4 trainees felt the most comfortable performing both VAVDs and FAVDs. Ninety percent of PGY-4 residents felt comfortable with VAVDs, compared to only 39% with FAVDs. However, only 11% of PGY4 residents stated that they would choose FAVDs and VAVDs equally upon graduation, with 42% of the remaining residents choosing FAVD and 45% choosing VAVDs. (Rose et al, 2019)	A physician who learned to use the vacuum extractor in Sioux Lookout wrote from Ethiopia: ''If you administered your vacuum extractor questionnaire to me now I would give much more enthusiastic responses about the use of the vacuum. The midwives here do the normal deliveries, and the doctors are called for complications. We only have a small hand-held vacuum extractor but it has seen me through m…
	Regarding VAVDs, even those who had only performed 10 or less felt comfortable performing them independently.(Rose et al, 2019) [counter statement to the others perhaps, 10 doesn't seem a lot to feel 'comfortable']
	The skill ‘vacuum-assisted vaginal delivery’ is important for 31.8% of rural doctors, 22% have practiced more than 10 times, 5.6% three times, 27.8% only once and 44.4% only seen nor practiced during the internship. (Sánchez del Hierro et al, 2014)
	Of 750 trainees, 212 (28-3%) believed that less than six months’ training as a hospital obstetric senior house officer was required for a future general practitioner who wished to provide only antenatal and postnatal care; 511 (68-1%) believed that six months was correct, and 27 (3 7%) that more than six months was required. However, of 749 trainees, 31 (4 1%) believed that less than six months’ …
	Twenty-three physicians practised obstetrics at the hospital for more than three months after the introduction of the vacuum extractor. Twenty-two completed the questionnaire, for a response rate of94%. Physicians reported that they had performed the following number of deliveries (range = 20 to 600) during their training periods: * seven had 50 or fewer; * seven had between 51 and 100; and * eig…
	Only one of the midwives had not undertaken a ventouse birth since completing the course and this was because no woman in her community unit had required one. The remaining 17 midwives had been called to assist 505 women since gaining their certificate (mean 28.1;range 1–143); 366 (72%) had an MVP ventouse-assisted birth, 129 (26%) a normal birth and 10women (2%) needed obstetric assistance (Alex…
CONVERSELY	27 respondents (27/87, 31%) worked in units that supported the training on Kielland’s forceps, 31 did not have such support (31/87, 35.6%) and 27 were not sure about the provision of training in their units (27/87, 31%). Al Wattar et al, 2017
Challenges to learning The ﬁnal theme is that there are several current challenges to learning. First, the residents believed that there is poor communication by the staff, with little to no explanation regarding the decision-making process. The majority of staff members do not articulate their thoughts on how they arrived at their conclusion to perform an operative vaginal delivery. (Sarangapani…	About half of the trainees (49/87, 56.3%) previously observed 1–5 rotational deliveries with Kielland's forceps, 12.6% (11/87, 12.6%) had no experience at all, and only 4 trainees (4/87, 4.5%) observed≥20 deliveries.( Al Wattar et al, 2017)
Ten of the 18 trainees who had not yet obtained the MRANZCOG had performed less than 5 rotational deliveries with Kielland forceps. Only 1 had performed more than 20 such deliveries. One of the 5 MRANZCOG- holders had performed less than 5 Kielland deliveries, the other 4 had performed 10 or more, although only 2 had performed more than 20. Virtually all respondents expressed concern about a lack…	The majority of surveyed trainees never performed any rotational deliveries using Kielland’s forceps (53/87, 60.9%), a third performed 1–5 rotational deliveries using Kielland's forceps under supervision (27/87, 31.0%), and only one trainee performed≥20 deliveries with Kielland’s forceps (1/87, 1.1%). This correlated well with trainees confidence to perform this kind of delivery unsupervised, wit…
	In response to the question asking the number of Kjelland’s rotations performed by junior (years 1 to 4) trainees, 33 of 42 first years (79%) reported no such deliveries, falling to ten of 38 (26%) among fourth year trainees. However, the median number of Kjelland’s deliveries reported by fourth years was only 2, with 12 respondents (32%) reporting having performed five or more such deliveries. (…
	Of the 41 respondents from years 5 and 6 of training, nine (22%) reported not having performed a Kjelland’s delivery, and only four (less than 10%) had performed ten or more such deliveries. The median number of Kjelland’s forceps rotations reported by this group was also only 2. Two respondents (5%) stated they were ‘confident’ with Kjelland’s rotations, and 33 (80%) stated that they were not (s…
	it appears that 74% of thecountries in Latin Americ a and the Caribbean (witha few exceptions for historical reasons) ignore useof the vacuum extra ctor, and therefore do notpromote its use. None of the countries in the other4 regions ignore VE. (Fauveau, 2009 )
	Residents also commented on factors that negatively affected their learning around when to apply interventions. Several commented on the impacts of institutional practice patterns and stated that some procedures and guidelines were institution or staff based, rather than necessarily being evidence based. . One felt that their institution’s preference for vacuum-assisted deliveries and caesarean s…
	77% of the obstetricians in Germany had less than 10 deliveries using forceps, while 51% applied vacuum extraction in more than 40 deliveries in their clinical careers. Regarding forceps delivery, 50% reported never being introduced to forceps at all. In comparison, 92% of the obstetricians in Germany were trained to deliver by vacuum extraction by specialists or consultants. Due to that, most ob…
	With regard to self-reported competence, less obstetricians are unconfident of their ability to perform a vacuum extraction with increasing amount of deliveries and in comparison to self-reported competence regarding the application of forceps. Similar results were derived from the year of residence as presented in Table 1. The differences were all statistically significant. (Hamza et al, 2020 )
	Obstetricians who spent more than 6months were significantly less likely to report having performed less than 10 or to be unconfident while performing vaginal operative delivery, as presented in Table 1. The differences were all statistically significant. (Hamza et al, 2020 )
	Ten of the 18 trainees who had not yet obtained the MRANZCOG had performed less than 5 rotational deliveries with Kielland forceps. Only 1 had performed more than 20 such deliveries. One of the 5 MRANZCOG- holders had performed less than 5 Kielland deliveries, the other 4 had performed 10 or more, although only 2 had performed more than 20. Virtually all respondents expressed concern about a lack…
	Second, residents are often told that they “need more experience”; however, the opportunities to perform these instrumental deliveries are few and far between. (Sarangapani et al, 2018)

## Sheet: Q3 1st iteration
3. What are the barriers and facilitators to implementation of appropriate training?
Barriers				Facilitatators
Challenges when teaching others	Lack of opportunity	Lack of experienced teachers/mentors	Increased consultant cover	Access to teachers/ training	Colleagues proactive in teaching skills of AVD
Verbal articulation of the clinical skills [applying/performing vacuum] proved challenging, but the combination of structured interviews and simulation videos allowed the formulation of a comprehensive skills tool for future evaluation. (Bahl 2008)	Second, residents are often told that they “need more experience”; however, the opportunities to perform these instrumental deliveries are few and far between. (Sarangapani et al, 2018)	Furthermore, opportunities for residents are held when staff conﬁdence is lacking. (Sarangapani et al, 2018)	A total of 17 members of staff were included in the semi structured interviews to collate their views on these significant changes to the service provision (Table II). Staff were chosen from diff erent experience levels, including consultants, junior doctors and junior and senior midwives, to obtain an overview of the response within the department. Overall responses of staff participating in the…	One hundred and sixty-six (84%) had learned OVD from ESMOE training modules. (Devjee, 2015)	Obstetricians who were actively tutored by their colleagues were significantly less likely to report icnompetence when using forceps (42.3 vs. 97.8%, p<.05) or vacuum extraction (20.5 vs. 84.6%, p<.05). When actively tutored, more participants reported having performed more than 40 vaginal operative delivery procedures in their career (74.5% vs 33.2%, p<.05). (Hamza et al, 2020 )
Differences of explanation [of how to apply vacuum cup] differed i.e. some of the experts were able to give a detailed description, others were unable to describe the task in a structured manner (Bahl 2008)	Staff and site preferences dominate, with some staff members using the same instrument repeatedly and some hospitals using only one instrument. This sends mixed messages to residents because the indication to use each instrument becomes unclear. (Sarangapani et al, 2018)	27 respondents (27/87, 31%) worked in units that supported the training on Kielland’s forceps, 31 did not have such support (31/87, 35.6%) and 27 were not sure about the provision of training in their units (27/87, 31%). Al Wattar et al, 2017	All specialist trainees found the introduction of CRO shift s give a better training opportunity (Tang 2012)	In Study 1, residents were asked who had taught them to perform the majority of their operative vaginal deliveries and most residents reported that it was attending physicians (vacuum deliveries, 65.1%, forceps deliveries, 68.1%). Other responses were senior residents, fellows and perinatologists. In Study 2, residents were asked to select all who taught them these techniques. Attendings were ide…	In 32 programs (30%), senior residents were the primary instructors of forceps technique in the delivery room. In 18 programs (179c), senior residents and staff obstetricians were co— dominant instructors in forceps training, while in 52 replies (50%), staff obstetricians were the major teachers...All Canadian programs which replied reported that a staff obstetrician was the major instructor of r…
	Most of the experts commented that they found it difﬁcult to articulate the task [vacuum extraction] in the absence of a patient or a simulator. (Bahl 2008)				While generalist were the predominant teachers of FAVDs, 75% of Midwest residents were taught by generalists, compared to 56% in the Northeast, 40% in the South and 44% in the West (p<.0001) (Rose et al, 2019)
					In Study 1, 75.5% of residents agreed or strongly agreed that attending physicians were still willing to teach forceps deliveries. In Study 2, this question was expanded slightly and 33.9% of residents responded that all or most attendings were willing to teach forceps deliveries in their program, and an additional 36.1% responded that some attendings were willing to teach forceps deliveries. In …
					Thirty-one (16%) of the respondents indicated that they taught the procedure to their colleagues. (Devjee, 2015)
					Three have themselves trained colleagues in its use; seven have trained residents. (Wilson & Casson, 1990)

## Sheet: Q3 2nd iteration
3. What are the barriers and facilitators to implementation of appropriate training?
Access (or lack of) to teachers/training
One hundred and sixty-six (84%) had learned OVD from ESMOE training modules. (Devjee, 2015)
In Study 1, residents were asked who had taught them to perform the majority of their operative vaginal deliveries and most residents reported that it was attending physicians (vacuum deliveries, 65.1%, forceps deliveries, 68.1%). Other responses were senior residents, fellows and perinatologists. In Study 2, residents were asked to select all who taught them these techniques. Attendings were ide…
Obstetricians who were actively tutored by their colleagues were significantly less likely to report icnompetence when using forceps (42.3 vs. 97.8%, p<.05) or vacuum extraction (20.5 vs. 84.6%, p<.05). When actively tutored, more participants reported having performed more than 40 vaginal operative delivery procedures in their career (74.5% vs 33.2%, p<.05). (Hamza et al, 2020 )
In 32 programs (30%), senior residents were the primary instructors of forceps technique in the delivery room. In 18 programs (179c), senior residents and staff obstetricians were co— dominant instructors in forceps training, while in 52 replies (50%), staff obstetricians were the major teachers...All Canadian programs which replied reported that a staff obstetrician was the major instructor of r…
While generalist were the predominant teachers of FAVDs, 75% of Midwest residents were taught by generalists, compared to 56% in the Northeast, 40% in the South and 44% in the West (p<.0001) (Rose et al, 2019)
In Study 1, 75.5% of residents agreed or strongly agreed that attending physicians were still willing to teach forceps deliveries. In Study 2, this question was expanded slightly and 33.9% of residents responded that all or most attendings were willing to teach forceps deliveries in their program, and an additional 36.1% responded that some attendings were willing to teach forceps deliveries. In …
Thirty-one (16%) of the respondents indicated that they taught the procedure to their colleagues. (Devjee, 2015)
Three have themselves trained colleagues in its use; seven have trained residents. (Wilson & Casson, 1990)
CONVERSELY
Staff and site preferences dominate, with some staff members using the same instrument repeatedly and some hospitals using only one instrument. This sends mixed messages to residents because the indication to use each instrument becomes unclear. (Sarangapani et al, 2018)
Most of the experts commented that they found it difﬁcult to articulate the task [vacuum extraction] in the absence of a patient or a simulator. (Bahl 2008)
Furthermore, opportunities for residents are held when staff conﬁdence is lacking. (Sarangapani et al, 2018)
27 respondents (27/87, 31%) worked in units that supported the training on Kielland’s forceps, 31 did not have such support (31/87, 35.6%) and 27 were not sure about the provision of training in their units (27/87, 31%). Al Wattar et al, 2017
[FROM experienced pracitioners point of view, teaching was challenging...]Verbal articulation of the clinical skills [applying/performing vacuum] proved challenging, but the combination of structured interviews and simulation videos allowed the formulation of a comprehensive skills tool for future evaluation. (Bahl 2008)
Differences of explanation [of how to apply vacuum cup] differed i.e. some of the experts were able to give a detailed description, others were unable to describe the task in a structured manner (Bahl 2008)

## Sheet: Q4 1st iteration 
	4. What are the views, opinions, perspectives and experiences on training for use of AVD?
Motivations for seeking enhanced training	Training increases competence and confidence	Increased job satisfaction	Competence influences later clinical practice	Videos as a supportive teaching tool	Simulation as a supportive teaching tool	Wanting more training	Concerns regarding lack of training/skills
Why enhanced skills training? More than two-thirds (69%) of respondents stated that they took the fellowship because they wanted more experience; 69% did not feel ready to practise obstetrics without supervision; 6% wanted to delay going into practice; and 6% needed the fellowship for hospital privileges. Another 8% described reasons such as a desire to enter academic practice and consolidate tra…	Of all the basic functions, the greatest gain was in the performanceof assisted vaginal delivery (AVD) (Fig. 3), which is particularlyimportant in facilities where the capacity for cesarean delivery islimited or absent. Before training, only 1 of the CEmOC-trained MOsperformed AVD; after training, 10 were performing AVD . The re-maining 5 CEmOC-trained MOs, who did no AVD, all expressed conﬁdence…	Six of the 15 midwives said that it had increased their overall job satisfaction. One midwife felt a greater awareness of litigation and another a general increase in her ‘desire for knowledge’. (Alexander 2001)	Two-thirds intend to continue using Keilland's forceps in their future obstetric practise if competent to use them (56/87, 64.3%), 16% were unsure (14/87, 16.0%). Al Wattar et al, 2017	Finally, the videos serve as formalized education on these topics. They provide a visual checklist that allows residents to go through the procedural steps sequentially. Moreover, the residents foresee that the videos can help stimulate discussion with the staff after a delivery.Thevideos were seen as a good reference to have on call. They act as complementary tools to clinical teaching, but ther…	The use of simulation to facilitate training on Kielland’s forceps was favoured by more than two thirds of the surveyed trainees (75/87, 86.2%). Al Wattar et al, 2017	The majority of our trainees felt that they needed training in using Kielland's forceps (71/87, 81.6%). Al Wattar et al, 2017	Thirty-seven respondents (6.6%) called operative vaginal delivery a “lost art” or a “dying art”; 18 of these 37 were in the remote group. (Bofill et al 1996b)
	Fifteen of the 18 midwives felt that becoming an MVP had affected their overall midwifery practice. In response to an open question, seven reported that they now have increased confidence in their ability to define the fetal position and station on either abdominal palpation or vaginal examination, six increased confidence in general, four increased confidence, in their ability to ‘handle’ prolon…		Obstetrics interest before and by the end of fellowship. More than half (55%) of respondents had intended to include obstetrics in their future practices when they were in medical school, and 74% had felt that way at the start of family medicine residency. By the end of residency, 99% of this group intended to practise obstetrics; however, this percentage decreased to 87% by the end of fellowship…		The intern learnt to perform OVD through manikins, advanced midwives and specialist lecturers, registrars and consultants; the medical officer and community service doctors learnt via manikins, specialists and registrars. The registrars through specialists and manikins. (Devjee, 2015)	One hundred and sixty-six (84%) had learned OVD from ESMOE training modules. (Devjee, 2015) ...One hundred and fifty-nine (83%) stated that further training is required and stated that supervision by an experienced health professional is essential.(Devjee, 2015)	All of those who had used the vacuum extractor thought that acquiring skill in its use was easier than acquiring skill in the use of forceps. (Wilson & Casson, 1990)
	Confience when undertaking the first ventouse birth after gaining the MVP certificate: A visual analogue scale was provided with thestatements ‘not at all confident’ and ‘very confident’ appearing at either end of the 10 cm line. This was completed by all the midwives, themean score being 7 (range 4.3–9.9; SD 1.7).Comments related to the course were alsosought, and these were universally positive…		Eighty-two percent of participants indicated that the ability to access extra training influenced their decision to practise obstetrics. They cited that the fellowship made them more confident and more comfortable with intrapartum care. When asked if the fellowship was useful to their current practice, 75% rated it a 6 or 7 (on a 7-point scale where 7 was “essential”; mean rating 5.9); 93% said t…		Thirty-six percent of programs used a mannequin course to aid in forceps instruction for their obstetric residents. (Healy& Laufe, 1985 )
	Similarly, competence in management of vacuum-assisted birth increased from 25% after residency to 83% (P < .001) after fellowship. (Biringer et al 2019)		When asked if they intended to perform Kjelland’s rotational deliveries once qualified as specialists, only four respondents (10%) answered ‘yes’. When the responses to the question ‘Do you intend to perform Kjelland’s forceps deliveries in your future specialist practice?’ were considered by year of training, the proportion answering ‘no’ increased in each level of training, from 21% of year one…		The difference in participation in simulation and feeling prepared to perform operative deliveries independently was statistically significant by PGY level (p<.0001) (Table 2). (Rose et al, 2019) [in the context of the study examined different stage trainee doctors]
	Fellows completing residency in the Northeast/Midatlantic were 80% less likely to report comfort in both performing and teaching low forceps deliveries when compared to those from the Southeast (OR 0.21, 95% CI 0.05, 0.78; OR 0.20, 95% CI 0.04, 0.85). (Eichelberger et al, 2015 )		The more teaching they had received the more relevant they thought obstetric training was to their future needs (formal teaching: H=28-47, p<00001; informal teaching: H=33 07, p<O 0001). (Smith, 1991)
	The majority of residents who felt competent to perform forceps deliveries reported that they would predominately use forceps or both methods of deliveries in their practice (Study 1, 75.8%; Study 2, 64.6%).(Powell et al, 2007)		The commonest reasons for doing so were to obtain a partnership in general practice (190, 42%), to encourage them to andstudy obstetrics (108, 24%), or to show competence in obstetrics and gynaecology (80, 18%). (Smith, 1991)
	[CONVERSELY] The majority of residents who reported that they did not feel competent to perform forceps deliveries reported that they would predominately use vacuum deliveries in their practice (Study 1, 86.1%; Study 2, 84.2%). (Powell et al, 2007)		Of the 765 trainees, 473 (61-8%) intended to provide only shared maternity care as principals in general practice, 190 (24-8%) intended to provide complete maternity care in an integrated general practitioner unit, and 82 (10 7%) complete care in an isolated or alongside unit; 56 (7 5%) stated that they would like to provide care for home confinement. (Smith, 1991)

## Sheet: Q4 2nd iteration
4. What are the views, opinions, perspectives and experiences on training for use of AVD?
Training needs	Training relates to competence, confidence, job satisfaction and influences later clinical practice	Supportive teaching tools
Why enhanced skills training? More than two-thirds (69%) of respondents stated that they took the fellowship because they wanted more experience; 69% did not feel ready to practise obstetrics without supervision; 6% wanted to delay going into practice; and 6% needed the fellowship for hospital privileges. Another 8% described reasons such as a desire to enter academic practice and consolidate tra…	Of all the basic functions, the greatest gain was in the performanceof assisted vaginal delivery (AVD) (Fig. 3), which is particularlyimportant in facilities where the capacity for cesarean delivery islimited or absent. Before training, only 1 of the CEmOC-trained MOsperformed AVD; after training, 10 were performing AVD . The re-maining 5 CEmOC-trained MOs, who did no AVD, all expressed conﬁdence…	Finally, the videos serve as formalized education on these topics. They provide a visual checklist that allows residents to go through the procedural steps sequentially. Moreover, the residents foresee that the videos can help stimulate discussion with the staff after a delivery.Thevideos were seen as a good reference to have on call. They act as complementary tools to clinical teaching, but ther…
The majority of our trainees felt that they needed training in using Kielland's forceps (71/87, 81.6%). Al Wattar et al, 2017	Fifteen of the 18 midwives felt that becoming an MVP had affected their overall midwifery practice. In response to an open question, seven reported that they now have increased confidence in their ability to define the fetal position and station on either abdominal palpation or vaginal examination, six increased confidence in general, four increased confidence, in their ability to ‘handle’ prolon…	The use of simulation to facilitate training on Kielland’s forceps was favoured by more than two thirds of the surveyed trainees (75/87, 86.2%). Al Wattar et al, 2017
One hundred and sixty-six (84%) had learned OVD from ESMOE training modules. (Devjee, 2015) ...One hundred and fifty-nine (83%) stated that further training is required and stated that supervision by an experienced health professional is essential.(Devjee, 2015)	Confience when undertaking the first ventouse birth after gaining the MVP certificate: A visual analogue scale was provided with thestatements ‘not at all confident’ and ‘very confident’ appearing at either end of the 10 cm line. This was completed by all the midwives, themean score being 7 (range 4.3–9.9; SD 1.7).Comments related to the course were alsosought, and these were universally positive…	The intern learnt to perform OVD through manikins, advanced midwives and specialist lecturers, registrars and consultants; the medical officer and community service doctors learnt via manikins, specialists and registrars. The registrars through specialists and manikins. (Devjee, 2015)
Thirty-seven respondents (6.6%) called operative vaginal delivery a “lost art” or a “dying art”; 18 of these 37 were in the remote group. (Bofill et al 1996b)	Similarly, competence in management of vacuum-assisted birth increased from 25% after residency to 83% (P < .001) after fellowship. (Biringer et al 2019)	Thirty-six percent of programs used a mannequin course to aid in forceps instruction for their obstetric residents. (Healy& Laufe, 1985 )
All of those who had used the vacuum extractor thought that acquiring skill in its use was easier than acquiring skill in the use of forceps. (Wilson & Casson, 1990)	Fellows completing residency in the Northeast/Midatlantic were 80% less likely to report comfort in both performing and teaching low forceps deliveries when compared to those from the Southeast (OR 0.21, 95% CI 0.05, 0.78; OR 0.20, 95% CI 0.04, 0.85). (Eichelberger et al, 2015 )	The difference in participation in simulation and feeling prepared to perform operative deliveries independently was statistically significant by PGY level (p<.0001) (Table 2). (Rose et al, 2019) [in the context of the study examined different stage trainee doctors]
The majority of residents who reported that they did not feel competent to perform forceps deliveries reported that they would predominately use vacuum deliveries in their practice (Study 1, 86.1%; Study 2, 84.2%). (Powell et al, 2007)	The majority of residents who felt competent to perform forceps deliveries reported that they would predominately use forceps or both methods of deliveries in their practice (Study 1, 75.8%; Study 2, 64.6%).(Powell et al, 2007)
	Six of the 15 midwives said that it had increased their overall job satisfaction. One midwife felt a greater awareness of litigation and another a general increase in her ‘desire for knowledge’. (Alexander 2001)
	Two-thirds intend to continue using Keilland's forceps in their future obstetric practise if competent to use them (56/87, 64.3%), 16% were unsure (14/87, 16.0%). Al Wattar et al, 2017
	Obstetrics interest before and by the end of fellowship. More than half (55%) of respondents had intended to include obstetrics in their future practices when they were in medical school, and 74% had felt that way at the start of family medicine residency. By the end of residency, 99% of this group intended to practise obstetrics; however, this percentage decreased to 87% by the end of fellowship…
	Eighty-two percent of participants indicated that the ability to access extra training influenced their decision to practise obstetrics. They cited that the fellowship made them more confident and more comfortable with intrapartum care. When asked if the fellowship was useful to their current practice, 75% rated it a 6 or 7 (on a 7-point scale where 7 was “essential”; mean rating 5.9); 93% said t…
	When asked if they intended to perform Kjelland’s rotational deliveries once qualified as specialists, only four respondents (10%) answered ‘yes’. When the responses to the question ‘Do you intend to perform Kjelland’s forceps deliveries in your future specialist practice?’ were considered by year of training, the proportion answering ‘no’ increased in each level of training, from 21% of year one…
	The more teaching they had received the more relevant they thought obstetric training was to their future needs (formal teaching: H=28-47, p<00001; informal teaching: H=33 07, p<O 0001). (Smith, 1991)
	The commonest reasons for doing so were to obtain a partnership in general practice (190, 42%), to encourage them to andstudy obstetrics (108, 24%), or to show competence in obstetrics and gynaecology (80, 18%). (Smith, 1991)
	Of the 765 trainees, 473 (61-8%) intended to provide only shared maternity care as principals in general practice, 190 (24-8%) intended to provide complete maternity care in an integrated general practitioner unit, and 82 (10 7%) complete care in an isolated or alongside unit; 56 (7 5%) stated that they would like to provide care for home confinement. (Smith, 1991)

[truncated: 2 more sheets: CERQUAL, Concepts-themes]
