# Supplementary material for: Training and expertise in undertaking assisted vaginal delivery (AVD): a mixed methods systematic review of practitioners views and experiences
Source: Reprod Health. 2021 May 5;18:92. doi: 10.1186/s12978-021-01146-3 (PMC8097768; doi:10.1186/s12978-021-01146-3)
Supplement: Supplementary file 4 — Additional file 4. Excluded studies. [file 12978_2021_1146_MOESM4_ESM.xlsx]

## Sheet: review_88592_excluded_csv_20200
Study	Title	Exclusion reasons	Journal	Volume	Issue	Pages
Obst 2004	The delivery simulator: a new application of medical VR.	Exclusion reason: Focus on training tool;	Studies In Health Technology And Informatics	98		281-287
Blum 2008	[Simulation in obstetrics and gynecology - a new method to improve the management of acute obstetric emergencies].	Exclusion reason: Relevant topic wrong design;	Therapeutische Umschau. Revue Therapeutique	65	11	687-692
Miller 2018	Association between physician experience and obstetric outcomes after vacuum delivery	Exclusion reason: Relevant topic wrong design;	Journal of Reproductive Medicine	63	2	131-136
Hilal 2016	Randomised comparison of theoretical versus hands-on training of vaginal operative delivery by vacuum extraction using Objective Structured Assessment of Technical Skills (OSATS)	Exclusion reason: Relevant topic wrong design;	Geburtshilfe und Frauenheilkunde	76	10
B√∏rdahl 2004	[Changes in Norwegian obstetric practices, 1915-1961].	Exclusion reason: Irrelevant to the RQ;	Tidsskrift For Den Norske Laegeforening: Tidsskrift For Praktisk Medicin, Ny Raekke	124	24	3231-3234
Velemir 2009	[Learning curve of vacuum extraction in residency: a preliminary study].	Exclusion reason: Relevant topic wrong design;	Journal De Gynecologie, Obstetrique Et Biologie De La Reproduction	38	5	421-429
Vadnais 2012	Assessment of long-term knowledge retention following single-day simulation training for uncommon but critical obstetrical events.	Exclusion reason: Relevant topic wrong design;	Journal of Maternal-Fetal & Neonatal Medicine	25	9	1640-1645
Vacca 2009	Vacuum assisted delivery	Exclusion reason: Lit review;	International Journal of Gynecology and Obstetrics	107	SUPPL. 2	S88
Urbutƒó 2017	Perceived changes in knowledge and confidence of doctors and midwives after the completion of the Standardized Trainings in Obstetrical Emergencies.	Exclusion reason: Relevant topic wrong design;	Medicina (Kaunas, Lithuania)	53	6	403-409
Ueno 2015	Skilled Birth Attendants in Tanzania: A Descriptive Study of Cadres and Emergency Obstetric Care Signal Functions Performed.	Exclusion reason: Does not answer RQ;	Maternal & Child Health Journal	19	1	155-169
Taylor 1998	Reported comfort with obstetrical emergencies before and after participation in the Advanced Life Support in Obstetrics course	Exclusion reason: Citation not found in journal or on web search;	Family Medicine	30	2	103-107
Sorensen 2010	Impact of ALSO training on the management of prolonged labor and neonatal care at Kagera Regional Hospital, Tanzania.	Exclusion reason: Relevant topic wrong design;	International Journal Of Gynaecology And Obstetrics: The Official Organ Of The International Federation Of Gynaecology And Obstetrics	111	1	2020-12-08
Solt 2011	Teaching forceps: the impact of proactive faculty.	Exclusion reason: Relevant topic wrong design;	American Journal Of Obstetrics And Gynecology	204	5	448.e1-4
Sainz 2019	A simple model to predict the complicated operative vaginal deliveries using vacuum or forceps.	Exclusion reason: Relevant topic wrong design;	American Journal Of Obstetrics And Gynecology	220	2	193.e1-193.e12
Rose 2019	Simulation to Improve Trainee Skill and Comfort with Forceps-Assisted Vaginal Deliveries.	Exclusion reason: Relevant topic wrong design;	AJP Reports	9	1	e6-e9
Pattinson 2018	Obstetrics knowledge and skills training as a catalyst for change.	Exclusion reason: Relevant topic wrong design;	South African Medical Journal = Suid-Afrikaanse Tydskrif Vir Geneeskunde	108	9	748-755
Okeke 2013	Is there Still a Place for Vacuum Extraction (Ventouse) in Modern Obstetric Practice in Nigeria.	Exclusion reason: Lit review;	Annals Of Medical And Health Sciences Research	3	4	471-474
O'Brien 2019	The role of manual rotation in avoiding and managing OVD.	Exclusion reason: Discussion not research;	Best Practice & Research. Clinical Obstetrics & Gynaecology	56		69-80
Goyder 2010	Do midwives give adequate information to women about instrumental birth?	Exclusion reason: Irrelevant to the RQ;	British Journal of Midwifery	18	4	237-241
ElHaloui 2015	[Instrumental extractions using Thierry's spatulas: evaluation of the learning curve].	Exclusion reason: Relevant topic wrong design;	Gynecologie, Obstetrique & Fertilite	43	1	2020-07-03
Dunphy 2010	Cognitive elements in clinical decision-making: Toward a cognitive model for medical education and understanding clinical reasoning	Exclusion reason: Relevant topic wrong design;	Advances in Health Sciences Education	15	2	229-250
Dresang 2015	The impact of Advanced Life Support in Obstetrics (ALSO) training in low-resource countries	Exclusion reason: Relevant topic wrong design;	International Journal of Gynecology and Obstetrics	131	2	209-215
Burnett 2017	A Competency-Based Curriculum for Training Rural Family Physicians in Operative Delivery.	Exclusion reason: Commentary not research;	Journal Of Obstetrics And Gynaecology Canada: JOGC = Journal D'obstetrique Et Gynecologie Du Canada: JOGC	39	6	474-477
Dupuis 2008	Operative vaginal deliveries training	Exclusion reason: Lit review;	Journal de Gynecologie Obstetrique et Biologie de la Reproduction	37	8 SUPPL. 1	S288-S296
Sorensen 2003	The effects of obstetric skill training with phantoms for doctors who are specializing in obstetrics and gynecology	Exclusion reason: Citation not found in journal or on web search;	Ugeskrift for Laeger	165	47	4515-4519
Parslow 1997	A midwife ventouse practitioner.	Exclusion reason: Citation not found in journal or on web search;	Midwives: Official Journal Of The Royal College Of Midwives	110	1314	175-177
Giri 1995	Midforceps delivery--how far safe it is?	Exclusion reason: Citation not found in journal or on web search;
Moreau 2006	A new kind of training for obstetric residents: simulator training.	Exclusion reason: Conference abstract;	Conference Proceedings: ... Annual International Conference Of The IEEE Engineering In Medicine And Biology Society. IEEE Engineering In Medicine And Biology Society. Annual Conference	2006		4416-4419
Satin 2018	Simulation in Obstetrics.	Exclusion reason: Lit review;	Obstetrics & Gynecology	132	1	199-209
Sau 2004	Vacuum extraction: is there any need to improve the current training in the UK?	Exclusion reason: Relevant topic wrong design;	Acta Obstetricia Et Gynecologica Scandinavica	83	5	466-470
Sentilhes 2019	Outcomes of operative vaginal delivery managed by residents under supervision and attending obstetricians: a prospective cross-sectional study.	Exclusion reason: Relevant topic wrong design;	American Journal of Obstetrics & Gynecology	221	1	59.e1-59.e15
Skinner 2017	Perinatal and Maternal Outcomes After Training Residents in Forceps Before Vacuum Instrumental Birth.	Exclusion reason: Relevant topic wrong design;	Obstetrics & Gynecology	130	1	151-158
Perone 2019	Advanced technology in obstetric education: a high-fidelity simulator for operative vaginal delivery.	Exclusion reason: Focus on training tool;	Journal of Perinatal Medicine	47	9	932-940
Wirapornsawan 2012	The effect of vacuum operator's experience on Apgar scores.	Exclusion reason: Relevant topic wrong design;	Archives of Gynecology & Obstetrics	286	6	1413-1417
Moreau 2011	Simulation of an instrumental childbirth for the training of the forceps extraction: control algorithm and evaluation.	Exclusion reason: Focus on training tool;	IEEE Transactions On Information Technology In Biomedicine: A Publication Of The IEEE Engineering In Medicine And Biology Society	15	3	364-372
Moreau 2008	Assessment of forceps use in obstetrics during a simulated childbirth.	Exclusion reason: Focus on training tool;	The International Journal Of Medical Robotics + Computer Assisted Surgery: MRCAS	4	4	373-380
Monod 2014	Optimization of competency in obstetrical emergencies: a role for simulation training.	Exclusion reason: Relevant topic wrong design;	Archives Of Gynecology And Obstetrics	289	4	733-738
MacLean 2010	Doctors in training: How do we provide appropriate training, safe handovers and continuity of care?	Exclusion reason: Discussion not research;	Journal of Obstetrics and Gynaecology	30	3	223-225
JeanDitGautier 2016	Design of a Serious Game for Handling Obstetrical Emergencies.	Exclusion reason: Focus on training tool;	JMIR Serious Games	4	2	e21-e21
Hirshberg 2015	Role of Operative Vaginal Deliveries in Prevention of Cesarean Deliveries.	Exclusion reason: Lit review; Carol Kingdon (2020-04-08 00:35:16)(Screen): Background;	Clinical Obstetrics & Gynecology	58	2	256-262
Gupta 2015	The Changing Scenario of Obstetrics and Gynecology Residency Training.	Exclusion reason: Irrelevant to the RQ;	Journal Of Graduate Medical Education	7	3	401-406
Graham 2008	Evaluating skilled care at delivery in Burkina Faso: Principles and practice	Exclusion reason: Not research;	Tropical Medicine and International Health	13	SUPPL. 1	2013-06-01
Dupuis 2016	[Forceps delivery: Professionals' knowledge of forceps application in the area of Lyon].	Exclusion reason: Does not answer RQ;	Journal De Gynecologie, Obstetrique Et Biologie De La Reproduction	45	4	343-352
Dolo 2017	Training of midwives in advanced obstetrics in Liberia.	Exclusion reason: Does not answer RQ;	MIDIRS Midwifery Digest	27	1	127-127
Clark 2005	Use of the vacuum extractor by midwives -- what has changed in the last decade?	Exclusion reason: Lit review;	Journal of Midwifery & Women's Health	50	6	517-549
Chang 2002	Obstetric attending physician characteristics and their impact on vacuum and forceps delivery rates: University of California at San Francisco experience from 1977 to 1999.	Exclusion reason: Relevant topic wrong design;	American Journal of Obstetrics & Gynecology	186	6	1299-1303
Bonilla 2020	Forceps Delivery	Exclusion reason: Discussion not research;	StatPearls
Bligard 2019	Simulation training for operative vaginal delivery among obstetrics and gynecology residents: A systematic review	Exclusion reason: Lit review;	Obstetrics and Gynecology	134	Supplement 1	16S-21S
BLACKSTONE 2019	Will vacuum delivery go the way of vaginal breech delivery? Rising cesarean delivery rates along with inadequate training has largely sidelined vacuum deliveries, even though the procedure has its benefits.	Exclusion reason: Commentary not research;	Contemporary OB/GYN	64	7	2028-07-01
Anonymous 2013	Feasibility and safety study of a new device (Odon device) for assisted vaginal deliveries: Study protocol	Exclusion reason: Focus is device efficacy;	Reproductive Health	10	1	33
Itakura 2018	Incidence and risk factors of severe lacerations during forceps delivery in a single teaching hospital where simulation training is held annually.	Exclusion reason: Relevant topic wrong design;	Journal of Obstetrics & Gynaecology Research	44	4	708-716
Hammond 2015	Does the presence of learners affect family medicine obstetric outcomes?	Exclusion reason: Irrelevant to the RQ;	Canadian Family Physician Medecin De Famille Canadien	61	11	e504-e508
Haikin 2012	Vacuum cup placement during delivery--a suggested obstetric quality assessment measure.	Exclusion reason: Relevant topic wrong design;	The Journal Of Maternal-Fetal & Neonatal Medicine: The Official Journal Of The European Association Of Perinatal Medicine, The Federation Of Asia And Oceania Perinatal Societies, The International Society Of Perinatal Obstetricians	25	10	2135-2137
G√ºlmezoglu 2007	Cluster randomised trial of an active, multifaceted educational intervention based on the WHO Reproductive Health Library to improve obstetric practices.	Exclusion reason: Relevant topic wrong design;	BJOG: An International Journal Of Obstetrics And Gynaecology	114	1	16-23
Gossett 2016	Simulation Training for Forceps-Assisted Vaginal Delivery and Rates of Maternal Perineal Trauma.	Exclusion reason: Relevant topic wrong design;	Obstetrics & Gynecology	128	3	429-435
Ameh 2012	The impact of training in emergency obstetric care on healthcare provider knowledge and skills, health facility functionality and maternal and newborn health outcomes	Exclusion reason: Lit review;	International Journal of Gynecology and Obstetrics	119	SUPPL. 3	S165
Pettersson 2019	Effect of team training and monitoring on the rate of failed mid and low cavity vacuum extraction: a hospital based intervention study.	Exclusion reason: Relevant topic wrong design;	BMC Pregnancy & Childbirth	19	1	N.PAG-N.PAG
Kyser 2014	Forceps delivery volumes in teaching and nonteaching hospitals: are volumes sufficient for physicians to acquire and maintain competence?	Exclusion reason: Relevant topic wrong design;	Academic Medicine: Journal Of The Association Of American Medical Colleges	89	1	71-76
Kimmich 2018	Video analysis for the evaluation of vaginal births: a prospective observational study.	Exclusion reason: Irrelevant to the RQ;	Swiss Medical Weekly	148		w14634-w14634
Dupuis 2011	Does forceps training on a birth simulator allow obstetricians to improve forceps blade placement?	Exclusion reason: Relevant topic wrong design;	European Journal Of Obstetrics, Gynecology, And Reproductive Biology	159	2	305-309
Dupuis 2006	A new obstetric forceps for the training of junior doctors: a comparison of the spatial dispersion of forceps blade trajectories between junior and senior obstetricians.	Exclusion reason: Relevant topic wrong design;	American Journal of Obstetrics & Gynecology	194	6	1524-1531
Daly 2014	National variations in operative vaginal deliveries in Ireland	Exclusion reason: Irrelevant to the RQ;	International Journal of Gynecology and Obstetrics	125	3	210-213
Cornet 2012	Management of obstetric perineal tears: do obstetrics and gynaecology residents receive adequate training? Results of an anonymous survey.	Exclusion reason: Irrelevant to the RQ;	Obstetrics And Gynecology International	2012		316983-316983
Cheong 2004	Can formal education and training improve the outcome of instrumental delivery?	Exclusion reason: Relevant topic wrong design;	European Journal Of Obstetrics, Gynecology, And Reproductive Biology	113	2	139-144
Blanchard 2004	Impact of work hour restrictions on resident case experience in an obstetrics and gynecology residency program.	Exclusion reason: Relevant topic wrong design;	American Journal Of Obstetrics And Gynecology	191	5	1746-1751
Black 2013	Instrumental vaginal deliveries; are midwives safer practitioners? A retrospective cohort study.	Exclusion reason: Relevant topic wrong design;	Acta Obstetricia Et Gynecologica Scandinavica	92	12	1383-1387
Bergendahl 2019	Operator experience affects the risk of obstetric anal sphincter injury in vacuum extraction deliveries.	Exclusion reason: Relevant topic wrong design;	Acta Obstetricia et Gynecologica Scandinavica	98	6	787-794
Bardos 2017	Association Between Senior Obstetrician Supervision of Resident Deliveries and Mode of Delivery.	Exclusion reason: Relevant topic wrong design;	Obstetrics And Gynecology	129	3	486-490
Bahl 2013	Validation of a formative assessment tool for vacuum delivery	Exclusion reason: Conference abstract;	Archives of Disease in Childhood: Fetal and Neonatal Edition	98	SUPPL. 1
Aiken 2015	Factors associated with adverse clinical outcomes among obstetrics trainees.	Exclusion reason: Relevant topic wrong design;	Medical Education	49	7	674-683
Rose 2018	Forceps assisted vaginal delivery simulation training: Changes in resident confidence, knowledge and skill	Exclusion reason: Conference abstract;	Obstetrics and Gynecology	131	Supplement 1	149S
Garg 2016	A comparison of self-assessment of clinical skills of OBGYNs trained in different eras	Exclusion reason: Poster presentation;	Obstetrics and Gynecology	127	Supplement 1	20S
Dotters-Katz 2019	Resident Education in Complex Obstetric Procedures: Are We Adequately Preparing Tomorrow's Obstetricians?	Exclusion reason: Conference abstract;	American Journal Of Perinatology
DEERING 2018	Using simulation technology to improve maternal morbidity.	Exclusion reason: Commentary not research;	Contemporary OB/GYN	63	10	32-44
Vacca 2000	Current obstetric training programs are unlikely to provide registrars with sufficient skill in the safe use of Kielland forceps.	Exclusion reason: Letter not research;	The Australian & New Zealand Journal Of Obstetrics & Gynaecology	40	2	226-227
Dietz 2017	Perinatal and Maternal Outcomes After Training Residents in Forceps Before Vacuum Instrumental Birth.	Exclusion reason: Letter not research;	Obstetrics And Gynecology	130	4	910-910
Dietz 2016	Obstetric Forceps: A Species on the Brink of Extinction and Forceps, Simulation, and Social Media and Simulation Training for Forceps-Assisted Vaginal Delivery and Rates of Maternal Perineal Trauma	Exclusion reason: Letter not research;	Obstetrics and Gynecology	128	6	1447-1448
Tempest 2018	Does the operator training level affect the outcome of a rotational delivery	Exclusion reason: Duplicate;	Reproductive Sciences	25	1	257A
Tempest 2017	Does the operator training level affect the outcome of a rotational delivery?	Exclusion reason: Duplicate;	BJOG: An International Journal of Obstetrics and Gynaecology	124	Supplement 5	29
Simpson 2015	Learning From Experience: Qualitative Analysis to Develop a Cognitive Task List for Kielland Forceps Deliveries.	Exclusion reason: Duplicate;	Journal Of Obstetrics And Gynaecology Canada: JOGC = Journal D'obstetrique Et Gynecologie Du Canada: JOGC	37	5	397-404
Sainz 2018	A simple model to predict the complicated operative vaginal deliveries using vacuum or forceps.	Exclusion reason: Duplicate;	American Journal of Obstetrics & Gynecology	219	5	N.PAG-N.PAG
Hemminki 1992	Variation in obstetric interventions by midwife.	Exclusion reason: Irrelevant to the RQ;	Scandinavian Journal of Caring Sciences	6	2	81-86
Hankins 1996	Operative vaginal delivery--year 2000.	Exclusion reason: Lit review;	American Journal Of Obstetrics And Gynecology	175	2	275-282
Shaffer 2007	Forceps delivery: Potential benefits and a call for continued training	Exclusion reason: Discussion not research;	Journal of Perinatology	27	6	327-328
McConville 2007	Expanding the role to assisted birth.	Exclusion reason: Discussion not research;	RCM Midwives: The Official Journal Of The Royal College Of Midwives	10	1	32-33
Levitt 2002	Training for family practice obstetrics. Let's rethink our approach	Exclusion reason: Discussion not research;	Canadian Family Physician	48	JULY	1175-1177
Goetzinger 2008	Operative vaginal delivery: current trends in obstetrics.	Exclusion reason: Discussion not research;	Women's Health (London, England)	4	3	281-290
Ghi 2020	The use of a hybrid mannequin for the modern high-fidelity simulation in the labor ward: the Italian experience of the Ecografia Gestione Emergenze Ostetriche (EGEO) group.	Exclusion reason: Discussion not research;	American Journal of Obstetrics & Gynecology	222	1	41-47
Gei 2012	Prevention of the First Cesarean Delivery: The Role of Operative Vaginal Delivery.	Exclusion reason: Discussion not research;	Seminars in Perinatology	36	5	365-373
Doumouchtsis 2006	Head injuries after instrumental vaginal deliveries.	Exclusion reason: Discussion not research;	Current Opinion in Obstetrics & Gynecology	18	2	129-134
Spencer 2006	Caesarean delivery in the second stage of labour: better training in instrumental delivery may reduce rates.	Exclusion reason: Commentary not research;	BMJ: British Medical Journal (International Edition)	333	7569	613-614
Ericsson 2014	Necessity is the mother of invention: Video recording firsthand perspectives of critical medical procedures to make simulated training more effective	Exclusion reason: Commentary not research;	Academic Medicine	89	1	17-20
Dupuis 2005	[Obstetrical forceps: yesterday, today and tomorrow. Toward a new classification of obstetrical forceps].	Exclusion reason: Commentary not research;	Gynecologie, Obstetrique & Fertilite	33	12	980-985
Dildy 2016	Obstetric Forceps: A Species on the Brink of Extinction.	Exclusion reason: Commentary not research;	Obstetrics & Gynecology	128	3	436-439
Dickson 2013	The role of rotational forceps	Exclusion reason: Commentary not research;	BJOG: An International Journal of Obstetrics and Gynaecology	120	11	1438
Deutchman 2000	Vacuum extraction: A necessary skill	Exclusion reason: Commentary not research;	American Family Physician	62	6	1269-1276
Deering 2016	Forceps, Simulation, and Social Media.	Exclusion reason: Commentary not research;	Obstetrics & Gynecology	128	3	425-426
Chinnock 2009	An anonymous survey of registrar training in the use of Kjelland's forceps in Australia: Short Communication	Exclusion reason: Commentary not research;	Australian and New Zealand Journal of Obstetrics and Gynaecology	49	5	515-516
Cefalo 2005	[Commentary on] Cohort study of maternal and neonatal morbidity in relation to use of episiotomy at instrumental vaginal delivery.	Exclusion reason: Commentary not research;	Obstetrical & Gynecological Survey	60	12	787-788
Folsom 2016	Facility assessment for maternal and neonatal health interventions in rural Nepal	Exclusion reason: Citation not found in journal or on web search;	Journal of Investigative Medicine	64	1	171-172
Bird 1982	The use of the vacuum extractor Obstetric problems in the developing world	Exclusion reason: Citation not found in journal or on web search;	Clinics in Obstetrics and Gynaecology	9	3	641-661
Andrews 2016	Influence of Residency Training on Operative Vaginal Delivery in Independent Practice.	Exclusion reason: Citation not found in journal or on web search;	The Journal Of Reproductive Medicine	61	2020-12-11	562-568
ZeirideenZaid 2013	Delivering a modular, concise training package for instrumental vaginal deliveries	Exclusion reason: Poster presentation;	BJOG: An International Journal of Obstetrics and Gynaecology	120	SUPPL. 1	594
Steshenko 2014	Training issues and solutions for operative vaginal deliveries	Exclusion reason: Poster presentation;	BJOG: An International Journal of Obstetrics and Gynaecology	121	SUPPL. 6	29
Mola 2017	Operative vaginal delivery and perinatal outcomes at Port Moresby General Hospital 1977-2016: A record of quality outcomes in a low resource setting where low intervention rates have been maintained	Exclusion reason: Poster presentation;	BJOG: An International Journal of Obstetrics and Gynaecology	124	Supplement 1	107-108
Lee 2018	Evaluation of physician communication skills during simulated vacuum-assisted deliveries	Exclusion reason: Poster presentation;	Obstetrics and Gynecology	131	Supplement 1	148S
Lee 2019	Reducing full dilatation caesarean section: QIP report	Exclusion reason: Poster presentation;	BJOG: An International Journal of Obstetrics and Gynaecology	126	Supplement 1	87
Khoo 2013	Trial of instrumental delivery in theatre: Is it clinical decision or comfort level of the trainee?	Exclusion reason: Poster presentation;	BJOG: An International Journal of Obstetrics and Gynaecology	120	SUPPL. 1	457
Hodges 2016	Perinatal and maternal outcomes after training obstetric residents in forceps before vacuum operative birth	Exclusion reason: Poster presentation;	American Journal of Obstetrics and Gynecology	214	1 SUPPL. 1	S270-S271
Graham 2012	Caesarean section in the second stage of labour	Exclusion reason: Poster presentation;	Archives of Disease in Childhood: Fetal and Neonatal Edition	97	SUPPL. 1	A96-A97
Friedman 2018	Evaluation of physician technical skills during simulated vacuum-assisted deliveries	Exclusion reason: Poster presentation;	Obstetrics and Gynecology	131	Supplement 1	149S-150S
Fox 2017	Adding senior obstetrician supervision increases the forceps delivery rate and decreases the cesarean delivery rate for residents	Exclusion reason: Poster presentation;	American Journal of Obstetrics and Gynecology	216	1 Supplement 1	S309
Eichelberger 2013	Training needs in operative obstetrics among first year maternal-fetal medicine fellows	Exclusion reason: Poster presentation;	American Journal of Obstetrics and Gynecology	208	1 SUPPL.1	S232
Dutta 2012	Audit on outcome of instrumental deliveries: Are we doing enough?	Exclusion reason: Poster presentation;	BJOG: An International Journal of Obstetrics and Gynaecology	119	SUPPL. 1	74
Ducarme 2019	Predictors of failed operative vaginal delivery: A prospective population-based cohort study	Exclusion reason: Poster presentation;	European Journal of Obstetrics Gynecology and Reproductive Biology	234	(Madar, Mattuizi, Froeliger, Nithart, Gleyze, Chabanier, Sentilhes) CHU, Bordeaux, France	e6
Dixit 2013	To evaluate strategies to reduce the rate of second stage caesarean sections at Barnet General Hospital	Exclusion reason: Poster presentation;	BJOG: An International Journal of Obstetrics and Gynaecology	120	SUPPL. 1	135
Dean 2017	Comparing maternal and fetal outcomes of rotational instrumental deliveries	Exclusion reason: Poster presentation;	BJOG: An International Journal of Obstetrics and Gynaecology	124	Supplement 2	76
Chellamma 2014	Study of maternal and fetal outcome in second stage caesarean sections and instrumental vaginal delivery	Exclusion reason: Poster presentation;	BJOG: An International Journal of Obstetrics and Gynaecology	121	SUPPL. 2	146
Webster 2019	Changing practice: Role of the RCOG 'Quality and Safety in the Second Stage of labour' (QSSS) initiative	Exclusion reason: Conference abstract;	BJOG: An International Journal of Obstetrics and Gynaecology	126	Supplement 2	74-75
Wasiche 2009	Factors influencing the practice of vacuum delivery in Kenya	Exclusion reason: Conference abstract;	International Journal of Gynecology and Obstetrics	107	SUPPL. 2	S492
Tempest 2015	Is manual rotation an advanced operative obstetrics delivery method with a place in contemporary practice?	Exclusion reason: Conference abstract;	Reproductive Sciences	22	SUPPL. 1	140A-141A
Tempest 2018	Does the operator training level affect the outcome of a rotational delivery	Exclusion reason: Conference abstract;	BJOG: An International Journal of Obstetrics and Gynaecology	125	Supplement 2	6
Singer 2010	University-based versus community-based residency training: A comparative study investigating similarities/differences in the obstetrical management of the pregnant patient	Exclusion reason: Conference abstract;	Reproductive Sciences	17	3 SUPPL. 1	203A
Ricci 2019	Design and implementation of a low-cost birth simulator.	Exclusion reason: Conference abstract;	Conference Proceedings: ... Annual International Conference Of The IEEE Engineering In Medicine And Biology Society. IEEE Engineering In Medicine And Biology Society. Annual Conference	2019		4182-4185
Maouris 2015	Evaluating a simulation based instrumental delivery workshop	Exclusion reason: Conference abstract;	BJOG: An International Journal of Obstetrics and Gynaecology	122	SUPPL. 2	236
Mabbutt 2019	Comparing ROBuST cohort experience with introduction of patient perspective video simulation	Exclusion reason: Conference abstract;	BJOG: An International Journal of Obstetrics and Gynaecology	126	Supplement 2	34
LaCoursiere 2015	Forceps-assisted vaginal delivery bringing back a dying art with objective standardized assessment of technical skills and simulation	Exclusion reason: Conference abstract;	Obstetrics and Gynecology	126	Supplement 4	S36
Kovac 2019	Is simulation training needed? Slovenian trainees' perception	Exclusion reason: Conference abstract;	European Journal of Obstetrics Gynecology and Reproductive Biology	234	(Kovac, Steblovnik) University Medical Centre Ljubljana, Ljubljana, Slovenia	e158
Halawani 2018	Reintroduction of operative vaginal delivery at a large tertiary referral hospital in Cairo, Egypt	Exclusion reason: Conference abstract;	International Journal of Gynecology and Obstetrics	143	Supplement 3	279
Fogarty 2015	Use of rotational forceps in the 21st century	Exclusion reason: Conference abstract;	International Journal of Gynecology and Obstetrics	131	SUPPL. 5	E61
Evans 2009	Where there is no obstetrician: Increasing capacity for Emergency Obstetric Care in rural India A study of a pilot program to train MBBS doctors and its adoption by the government	Exclusion reason: Conference abstract;	Dissertation Abstracts International: Section B: The Sciences and Engineering	70	1-B	237-237
Dickson 2016	Obstetrics and gynaecology trainee clinical hours and reduced clinical exposure since European working time directive	Exclusion reason: Conference abstract;	BJOG: An International Journal of Obstetrics and Gynaecology	123	SUPPL. 1	102
Daly 2019	Are obstetricians doingenoughtoprevent pelvic floor trauma: Comparing countries with low and high rates of forceps	Exclusion reason: Conference abstract;	Female Pelvic Medicine and Reconstructive Surgery	25	5 Supplement 1	S89-S90
Becker 2019	743: The effect of an operative vaginal delivery curriculum for OBGYN residents	Exclusion reason: Conference abstract;	American Journal of Obstetrics and Gynecology	220	1 Supplement	S488
Ayaz 2010	A survey looking at the differences in labour ward training opportunities available to phase III medical student's doing O&G rotation in Raigmore and Aberdeen hospitals	Exclusion reason: Conference abstract;	Journal of Obstetrics and Gynaecology	30	1	81
Ashraf 2018	What factors influence confidence and competence of obstetricians and trainee obstetricians in training for instrumental delivery?	Exclusion reason: Conference abstract;	BJOG: An International Journal of Obstetrics and Gynaecology	125	Supplement 2	42
Andrews, 2015	Does the Number of Forceps Performed in Residency Predict Use in Practice	Exclusion reason: Relevant topic wrong design;	Am J Obstet Gynecol	213		1
Andrews 2014	Association of residency training experience with instrument choice for operative vaginal delivery in practice	Exclusion reason: Conference abstract;	Reproductive Sciences	21	3 SUPPL. 1	145A-146A
Ameh 2015	Evaluation of vacuum delivery training in sub Saharan Africa	Exclusion reason: Conference abstract;	International Journal of Gynecology and Obstetrics	131	SUPPL. 5	E102
Ameh 2012	Impact of emergency obstetric care training of skilled birth attendants in Kenya	Exclusion reason: Conference abstract;	International Journal of Gynecology and Obstetrics	119	SUPPL. 3	S278
